# Supplementary material for: Tetra­butyl­ammonium tetra­kis­(trimethyl­silanolato-κO)ferrate(III)
Source: Acta Crystallogr Sect E Struct Rep Online. 2012 Aug 23;68(Pt 9):m1186. doi: 10.1107/S1600536812035337 (PMC3435606; doi:10.1107/S1600536812035337)
Supplement: Supplementary file 1 [file e-68-m1186-sup1.cif]

##############################################################################
#                                                                            #
# This CIF contains the data in a paper accepted for publication in          #
# Acta Crystallographica Section E. It conforms to the requirements of       #
# Notes for Authors for Acta Crystallographica Section E, and has been       #
# peer reviewed under the auspices of the IUCr Commission on Journals.       #
#                                                                            #
# Full details of the Crystallographic Information File format               #
# are given in the paper "The Crystallographic Information File (CIF):       #
# a New Standard Archive File for Crystallography" by S. R. Hall, F. H.      #
# Allen and I. D. Brown [Acta Cryst. (1991), A47, 655-685].                  #
#                                                                            #
# The current version of the core CIF dictionary is obtainable from          #
# ftp://ftp.iucr.org/pub/cif_core.dic.                                       #
#                                                                            #
# Software is freely available for graphical display of the structure(s)     #
# in this CIF. For information consult the CIF software page                 #
# http://www.iucr.org/resources/cif/software.                                #
#                                                                            #
# This file may be used for bona fide research purposes within the           #
# scientific community so long as proper attribution is given to the journal # 
# article from which it was obtained.                                        #
#                                                                            #
##############################################################################
data_I
_audit_creation_method     SHELXL-97
_journal_name_full     'Acta Crystallographica, Section E'
_journal_year     2012
_journal_volume     68
_journal_issue      9
_journal_page_first     m1186
_journal_page_last     m1186
_chemical_name_systematic
;
Tetrabutylammonium tetrakis(trimethylsilanolato-\k<i>O</i>)ferrate(III)
;
_chemical_name_common     ?
_chemical_formula_moiety     'C16 H36 N +, C12 H36 Fe O4 Si4 -'
_chemical_formula_sum     'C28 H72 Fe N O4 Si4'
_chemical_formula_iupac     '(C16 H36 N) [Fe (C3 H9 O Si)4]'
_chemical_formula_weight     655.08
_chemical_melting_point     ?
_symmetry_cell_setting     triclinic
_symmetry_space_group_name_H-M     'P -1'
_symmetry_space_group_name_Hall     '-P 1'
loop_
    _symmetry_equiv_pos_as_xyz
    'x, y, z'
    '-x, -y, -z'
_cell_length_a     10.4952(5)
_cell_length_b     10.5143(5)
_cell_length_c     19.3506(9)
_cell_angle_alpha     82.7220(10)
_cell_angle_beta     82.8340(10)
_cell_angle_gamma     81.6580(10)
_cell_volume     2083.37(17)
_cell_formula_units_Z     2
_cell_measurement_reflns_used     7900
_cell_measurement_theta_min     2.34
_cell_measurement_theta_max     27.44
_cell_measurement_temperature     173(2)
_exptl_crystal_description     block
_exptl_crystal_colour     colourless
_exptl_crystal_size_max     0.56
_exptl_crystal_size_mid     0.35
_exptl_crystal_size_min     0.28
_exptl_crystal_density_diffrn     1.044
_exptl_crystal_density_meas     ?
_exptl_crystal_density_method     'not measured'
_exptl_crystal_F_000     722
_exptl_absorpt_coefficient_mu     0.504
_exptl_absorpt_correction_type     multi-scan
_exptl_absorpt_process_details     '(SADABS; Bruker, 2008)'
_exptl_absorpt_correction_T_min     0.7667
_exptl_absorpt_correction_T_max     0.8718
_exptl_special_details
;
Data was collected using a BRUKER CCD (charge coupled device) based
diffractometer equipped with an Oxford low-temperature apparatus operating at
173 K. A suitable crystal was chosen and mounted on a glass fiber or nylon
loop using Paratone oil for Mo radiation and Mineral oil for Copper radiation.
Data were measured using omega and phi scans of 0.5\% per frame for 30 s. The
total number of images were based on results from the program <i>COSMO</i>
where redundancy was expected to be 4 and completeness to 0.83 \%A to 100%.
Cell parameters were retrieved using <i>APEX</i> II software and refined using
<i>SAINT</i> on all observed reflections. Data reduction was performed using
the <i>SAINT</i> software which corrects for Lp. Scaling and absorption
corrections were applied using <i>SADABS6</i> multi-scan technique (Sheldrick,
2008). The structures are solved by the direct method using the
<i>SHELXS97</i> program and refined by least squares method on <i>F</i>^2^,
<i>SHELXL97</i>, incorporated in <i>SHELXTL</i>-PC.
;
_diffrn_ambient_temperature     173(2)
_diffrn_radiation_type     MoK\a
_diffrn_radiation_wavelength     0.71073
_diffrn_radiation_monochromator     graphite
_diffrn_measurement_device_type     'Bruker APEXII CCD'
_diffrn_measurement_method     '\w and \f 0.5 deg'
_diffrn_detector_area_resol_mean     836.6
_diffrn_reflns_number     18068
_diffrn_reflns_av_R_equivalents     0.0706
_diffrn_reflns_av_sigmaI/netI     0.0890
_diffrn_reflns_theta_min     1.97
_diffrn_reflns_theta_max     28.58
_diffrn_reflns_theta_full     25.00
_diffrn_measured_fraction_theta_max     0.887
_diffrn_measured_fraction_theta_full     0.991
_diffrn_reflns_limit_h_min     -14
_diffrn_reflns_limit_h_max     13
_diffrn_reflns_limit_k_min     -13
_diffrn_reflns_limit_k_max     14
_diffrn_reflns_limit_l_min     -25
_diffrn_reflns_limit_l_max     25
_refine_special_details
;
_michigan_contact_Crystallographer_name 'Richard Staples'
_michigan_contact_Crystallographer_email xraystaples@chemistry.msu.com
;
_reflns_number_total     9424
_reflns_number_gt     6223
_reflns_threshold_expression     I>2sigma(I)
_refine_ls_structure_factor_coef     Fsqd
_refine_ls_matrix_type     full
_refine_ls_R_factor_all     0.0642
_refine_ls_R_factor_gt     0.0406
_refine_ls_wR_factor_gt     0.0815
_refine_ls_wR_factor_ref     0.0877
_refine_ls_goodness_of_fit_ref     0.926
_refine_ls_restrained_S_all     0.926
_refine_ls_number_reflns     9424
_refine_ls_number_parameters     359
_refine_ls_number_restraints     0
_refine_ls_hydrogen_treatment     constr
_refine_ls_weighting_scheme     calc
_refine_ls_weighting_details
         'calc w=1/[\s^2^(Fo^2^)+(0.0118P)^2^+0.0000P] where P=(Fo^2^+2Fc^2^)/3'
_atom_sites_solution_hydrogens     geom
_atom_sites_solution_primary     direct
_atom_sites_solution_secondary     difmap
_refine_ls_shift/su_max     0.002
_refine_ls_shift/su_mean     0.000
_refine_diff_density_max     0.358
_refine_diff_density_min     -0.296
_refine_ls_extinction_method     none
_refine_ls_extinction_coef     ?
loop_
    _atom_type_symbol
    _atom_type_description
    _atom_type_scat_dispersion_real
    _atom_type_scat_dispersion_imag
    _atom_type_scat_source
    C C 0.0033 0.0016 'International Tables Vol C Tables 4.2.6.8 and 6.1.1.4'
    H H 0.0000 0.0000 'International Tables Vol C Tables 4.2.6.8 and 6.1.1.4'
    N N 0.0061 0.0033 'International Tables Vol C Tables 4.2.6.8 and 6.1.1.4'
    O O 0.0106 0.0060 'International Tables Vol C Tables 4.2.6.8 and 6.1.1.4'
    Si Si 0.0817 0.0704 'International Tables Vol C Tables 4.2.6.8 and 6.1.1.4'
    Fe Fe 0.3463 0.8444 'International Tables Vol C Tables 4.2.6.8 and 6.1.1.4'
_computing_data_collection     'APEX2 (Bruker, 2008)'
_computing_cell_refinement     'SAINT (Bruker, 2008)'
_computing_data_reduction     'SAINT (Bruker, 2008)'
_computing_structure_solution     'SHELXS97 (Sheldrick, 2008)'
_computing_structure_refinement     'SHELXL97 (Sheldrick, 2008)'
_computing_molecular_graphics     'SHELXTL (Sheldrick, 2008)'
_computing_publication_material     'SHELXTL (Sheldrick, 2008)'
loop_
    _atom_site_type_symbol
    _atom_site_label
    _atom_site_fract_x
    _atom_site_fract_y
    _atom_site_fract_z
    _atom_site_U_iso_or_equiv
    _atom_site_adp_type
    _atom_site_calc_flag
    _atom_site_refinement_flags
    _atom_site_occupancy
    _atom_site_symmetry_multiplicity
    _atom_site_disorder_assembly
    _atom_site_disorder_group
    Fe Fe1 0.74285(3) 0.64074(3) 0.746004(14) 0.03091(9) Uani d . 1 1 . .
    Si Si1 0.79239(6) 0.42170(6) 0.87610(3) 0.04012(16) Uani d . 1 1 . .
    Si Si2 0.72382(6) 0.43686(6) 0.63710(3) 0.04463(17) Uani d . 1 1 . .
    Si Si3 0.54754(6) 0.86616(6) 0.82993(3) 0.03772(15) Uani d . 1 1 . .
    Si Si4 0.88113(6) 0.84989(6) 0.63377(3) 0.03860(16) Uani d . 1 1 . .
    O O1 0.82805(13) 0.52860(13) 0.81292(7) 0.0461(4) Uani d . 1 1 . .
    O O2 0.67258(13) 0.54525(13) 0.68921(7) 0.0456(4) Uani d . 1 1 . .
    O O3 0.60452(14) 0.74786(13) 0.78552(7) 0.0483(4) Uani d . 1 1 . .
    O O4 0.86943(13) 0.73219(13) 0.69549(7) 0.0416(4) Uani d . 1 1 . .
    C C1 0.8425(3) 0.4626(3) 0.95884(12) 0.0724(8) Uani d . 1 1 . .
    H H1A 0.9368 0.4608 0.9541 0.109 Uiso calc R 1 1 . .
    H H1B 0.8164 0.3994 0.9978 0.109 Uiso calc R 1 1 . .
    H H1C 0.8007 0.5493 0.9681 0.109 Uiso calc R 1 1 . .
    C C2 0.8795(2) 0.2593(2) 0.85816(15) 0.0737(9) Uani d . 1 1 . .
    H H2A 0.8566 0.2371 0.8140 0.111 Uiso calc R 1 1 . .
    H H2B 0.8546 0.1942 0.8965 0.111 Uiso calc R 1 1 . .
    H H2C 0.9732 0.2612 0.8546 0.111 Uiso calc R 1 1 . .
    C C3 0.6159(2) 0.4104(3) 0.88869(14) 0.0755(9) Uani d . 1 1 . .
    H H3A 0.5684 0.4925 0.9020 0.113 Uiso calc R 1 1 . .
    H H3B 0.5979 0.3407 0.9258 0.113 Uiso calc R 1 1 . .
    H H3C 0.5881 0.3919 0.8449 0.113 Uiso calc R 1 1 . .
    C C4 0.9026(2) 0.4104(3) 0.62274(16) 0.0805(9) Uani d . 1 1 . .
    H H4A 0.9343 0.4884 0.5974 0.121 Uiso calc R 1 1 . .
    H H4B 0.9306 0.3374 0.5951 0.121 Uiso calc R 1 1 . .
    H H4C 0.9377 0.3913 0.6681 0.121 Uiso calc R 1 1 . .
    C C5 0.6691(2) 0.2787(2) 0.67500(16) 0.0762(9) Uani d . 1 1 . .
    H H5A 0.7098 0.2473 0.7179 0.114 Uiso calc R 1 1 . .
    H H5B 0.6941 0.2155 0.6410 0.114 Uiso calc R 1 1 . .
    H H5C 0.5747 0.2903 0.6859 0.114 Uiso calc R 1 1 . .
    C C6 0.6578(3) 0.4858(3) 0.55180(13) 0.0842(9) Uani d . 1 1 . .
    H H6A 0.5632 0.4910 0.5587 0.126 Uiso calc R 1 1 . .
    H H6B 0.6930 0.4217 0.5194 0.126 Uiso calc R 1 1 . .
    H H6C 0.6824 0.5705 0.5322 0.126 Uiso calc R 1 1 . .
    C C7 0.4713(2) 0.8052(2) 0.91776(11) 0.0580(7) Uani d . 1 1 . .
    H H7A 0.3996 0.7586 0.9120 0.087 Uiso calc R 1 1 . .
    H H7B 0.4384 0.8783 0.9446 0.087 Uiso calc R 1 1 . .
    H H7C 0.5360 0.7465 0.9428 0.087 Uiso calc R 1 1 . .
    C C8 0.4215(2) 0.9769(2) 0.78437(12) 0.0525(6) Uani d . 1 1 . .
    H H8A 0.4607 1.0150 0.7393 0.079 Uiso calc R 1 1 . .
    H H8B 0.3846 1.0459 0.8135 0.079 Uiso calc R 1 1 . .
    H H8C 0.3528 0.9282 0.7764 0.079 Uiso calc R 1 1 . .
    C C9 0.6750(2) 0.9638(2) 0.84233(13) 0.0593(7) Uani d . 1 1 . .
    H H9A 0.7423 0.9088 0.8672 0.089 Uiso calc R 1 1 . .
    H H9B 0.6366 1.0346 0.8699 0.089 Uiso calc R 1 1 . .
    H H9C 0.7134 0.9996 0.7965 0.089 Uiso calc R 1 1 . .
    C C10 0.7182(2) 0.9279(2) 0.61219(12) 0.0544(7) Uani d . 1 1 . .
    H H10A 0.6715 0.8637 0.5972 0.082 Uiso calc R 1 1 . .
    H H10B 0.7277 0.9982 0.5743 0.082 Uiso calc R 1 1 . .
    H H10C 0.6695 0.9629 0.6537 0.082 Uiso calc R 1 1 . .
    C C11 0.9695(2) 0.9731(2) 0.66132(12) 0.0529(6) Uani d . 1 1 . .
    H H11A 0.9220 1.0071 0.7034 0.079 Uiso calc R 1 1 . .
    H H11B 0.9766 1.0440 0.6235 0.079 Uiso calc R 1 1 . .
    H H11C 1.0564 0.9331 0.6715 0.079 Uiso calc R 1 1 . .
    C C12 0.9728(2) 0.7892(2) 0.55258(12) 0.0647(7) Uani d . 1 1 . .
    H H12A 1.0562 0.7410 0.5638 0.097 Uiso calc R 1 1 . .
    H H12B 0.9878 0.8627 0.5174 0.097 Uiso calc R 1 1 . .
    H H12C 0.9224 0.7322 0.5341 0.097 Uiso calc R 1 1 . .
    N N1 0.24290(14) 0.52480(15) 0.75675(8) 0.0290(4) Uani d . 1 1 . .
    C C13 0.12540(17) 0.61155(18) 0.78604(10) 0.0324(5) Uani d . 1 1 . .
    H H13A 0.0806 0.6579 0.7462 0.039 Uiso calc R 1 1 . .
    H H13B 0.0651 0.5559 0.8142 0.039 Uiso calc R 1 1 . .
    C C14 0.15129(19) 0.7106(2) 0.83111(11) 0.0417(5) Uani d . 1 1 . .
    H H14A 0.1976 0.6660 0.8707 0.050 Uiso calc R 1 1 . .
    H H14B 0.2078 0.7701 0.8030 0.050 Uiso calc R 1 1 . .
    C C15 0.0275(2) 0.7877(2) 0.85923(11) 0.0438(6) Uani d . 1 1 . .
    H H15A -0.0253 0.7287 0.8906 0.053 Uiso calc R 1 1 . .
    H H15B -0.0224 0.8250 0.8196 0.053 Uiso calc R 1 1 . .
    C C16 0.0493(2) 0.8961(2) 0.89928(14) 0.0655(7) Uani d . 1 1 . .
    H H16A 0.0958 0.8598 0.9397 0.098 Uiso calc R 1 1 . .
    H H16B -0.0345 0.9430 0.9156 0.098 Uiso calc R 1 1 . .
    H H16C 0.1007 0.9556 0.8685 0.098 Uiso calc R 1 1 . .
    C C17 0.34387(18) 0.60341(19) 0.71623(10) 0.0326(5) Uani d . 1 1 . .
    H H17A 0.4220 0.5432 0.7025 0.039 Uiso calc R 1 1 . .
    H H17B 0.3688 0.6603 0.7479 0.039 Uiso calc R 1 1 . .
    C C18 0.30222(19) 0.6867(2) 0.65075(10) 0.0391(5) Uani d . 1 1 . .
    H H18A 0.2888 0.6304 0.6157 0.047 Uiso calc R 1 1 . .
    H H18B 0.2189 0.7409 0.6627 0.047 Uiso calc R 1 1 . .
    C C19 0.4030(2) 0.7727(2) 0.61963(11) 0.0444(6) Uani d . 1 1 . .
    H H19A 0.4883 0.7191 0.6125 0.053 Uiso calc R 1 1 . .
    H H19B 0.4098 0.8349 0.6530 0.053 Uiso calc R 1 1 . .
    C C20 0.3703(2) 0.8464(2) 0.55050(11) 0.0601(7) Uani d . 1 1 . .
    H H20A 0.3713 0.7853 0.5161 0.090 Uiso calc R 1 1 . .
    H H20B 0.4345 0.9055 0.5337 0.090 Uiso calc R 1 1 . .
    H H20C 0.2840 0.8961 0.5568 0.090 Uiso calc R 1 1 . .
    C C21 0.31012(18) 0.44134(18) 0.81477(10) 0.0329(5) Uani d . 1 1 . .
    H H21A 0.3380 0.4990 0.8450 0.039 Uiso calc R 1 1 . .
    H H21B 0.3893 0.3916 0.7932 0.039 Uiso calc R 1 1 . .
    C C22 0.23097(19) 0.3468(2) 0.86101(10) 0.0400(5) Uani d . 1 1 . .
    H H22A 0.1541 0.3951 0.8854 0.048 Uiso calc R 1 1 . .
    H H22B 0.2004 0.2894 0.8316 0.048 Uiso calc R 1 1 . .
    C C23 0.3114(2) 0.2658(2) 0.91458(10) 0.0420(5) Uani d . 1 1 . .
    H H23A 0.3423 0.3236 0.9437 0.050 Uiso calc R 1 1 . .
    H H23B 0.3882 0.2178 0.8899 0.050 Uiso calc R 1 1 . .
    C C24 0.2344(2) 0.1701(2) 0.96193(12) 0.0609(7) Uani d . 1 1 . .
    H H24A 0.1604 0.2175 0.9881 0.091 Uiso calc R 1 1 . .
    H H24B 0.2902 0.1181 0.9949 0.091 Uiso calc R 1 1 . .
    H H24C 0.2030 0.1132 0.9333 0.091 Uiso calc R 1 1 . .
    C C25 0.19311(19) 0.44218(19) 0.70961(10) 0.0344(5) Uani d . 1 1 . .
    H H25A 0.1265 0.3941 0.7378 0.041 Uiso calc R 1 1 . .
    H H25B 0.1502 0.5003 0.6726 0.041 Uiso calc R 1 1 . .
    C C26 0.2951(2) 0.3457(2) 0.67477(11) 0.0448(6) Uani d . 1 1 . .
    H H26A 0.3357 0.2839 0.7112 0.054 Uiso calc R 1 1 . .
    H H26B 0.3635 0.3922 0.6471 0.054 Uiso calc R 1 1 . .
    C C27 0.2357(2) 0.2720(2) 0.62695(13) 0.0622(7) Uani d . 1 1 . .
    H H27A 0.1715 0.2212 0.6554 0.075 Uiso calc R 1 1 . .
    H H27B 0.1895 0.3346 0.5929 0.075 Uiso calc R 1 1 . .
    C C28 0.3361(3) 0.1820(3) 0.58759(15) 0.0907(10) Uani d . 1 1 . .
    H H28A 0.3972 0.2323 0.5574 0.136 Uiso calc R 1 1 . .
    H H28B 0.2933 0.1345 0.5588 0.136 Uiso calc R 1 1 . .
    H H28C 0.3830 0.1206 0.6211 0.136 Uiso calc R 1 1 . .
loop_
    _atom_site_aniso_label
    _atom_site_aniso_U_11
    _atom_site_aniso_U_22
    _atom_site_aniso_U_33
    _atom_site_aniso_U_12
    _atom_site_aniso_U_13
    _atom_site_aniso_U_23
    Fe1 0.03597(17) 0.02678(16) 0.03030(17) -0.00261(13) -0.00944(13)
                                                                    -0.00036(12)
    Si1 0.0344(3) 0.0395(4) 0.0461(4) -0.0115(3) -0.0156(3) 0.0149(3)
    Si2 0.0378(4) 0.0445(4) 0.0565(4) 0.0014(3) -0.0152(3) -0.0219(3)
    Si3 0.0411(4) 0.0376(3) 0.0337(3) -0.0011(3) -0.0025(3) -0.0072(3)
    Si4 0.0440(4) 0.0387(3) 0.0314(3) -0.0072(3) -0.0058(3) 0.0063(3)
    O1 0.0402(8) 0.0498(9) 0.0476(9) -0.0145(7) -0.0188(7) 0.0210(7)
    O2 0.0356(8) 0.0480(9) 0.0580(10) 0.0021(7) -0.0150(8) -0.0235(8)
    O3 0.0533(9) 0.0416(9) 0.0477(9) 0.0050(8) -0.0012(8) -0.0130(7)
    O4 0.0465(9) 0.0388(8) 0.0377(8) -0.0081(7) -0.0100(7) 0.0114(7)
    C1 0.082(2) 0.087(2) 0.0508(16) -0.0161(17) -0.0132(15) -0.0040(15)
    C2 0.0672(18) 0.0410(15) 0.119(2) -0.0111(14) -0.0364(18) 0.0005(15)
    C3 0.0402(15) 0.083(2) 0.097(2) -0.0209(15) -0.0119(15) 0.0309(17)
    C4 0.0470(16) 0.086(2) 0.114(2) -0.0026(16) 0.0061(17) -0.0519(19)
    C5 0.0668(18) 0.0441(15) 0.120(3) 0.0008(14) -0.0237(18) -0.0148(16)
    C6 0.111(2) 0.084(2) 0.0618(19) 0.0044(19) -0.0300(18) -0.0245(16)
    C7 0.0594(16) 0.0718(17) 0.0410(14) -0.0125(14) 0.0010(12) -0.0021(12)
    C8 0.0564(15) 0.0482(14) 0.0511(15) 0.0045(12) -0.0079(12) -0.0102(12)
    C9 0.0579(16) 0.0612(16) 0.0626(17) -0.0139(14) -0.0074(14) -0.0136(13)
    C10 0.0578(15) 0.0532(15) 0.0488(15) -0.0031(13) -0.0166(13) 0.0130(12)
    C11 0.0542(15) 0.0461(14) 0.0578(15) -0.0126(12) -0.0058(13) 0.0032(12)
    C12 0.0726(18) 0.0747(18) 0.0430(15) -0.0062(15) 0.0006(14) -0.0025(13)
    N1 0.0224(8) 0.0352(9) 0.0299(9) -0.0038(7) -0.0066(7) -0.0014(7)
    C13 0.0224(10) 0.0390(12) 0.0350(12) -0.0030(9) -0.0043(9) -0.0013(9)
    C14 0.0330(12) 0.0459(13) 0.0467(13) -0.0041(11) -0.0023(11) -0.0106(11)
    C15 0.0413(13) 0.0398(13) 0.0477(14) -0.0014(11) 0.0012(11) -0.0050(11)
    C16 0.0629(17) 0.0500(15) 0.0823(19) -0.0071(14) 0.0130(15) -0.0228(14)
    C17 0.0239(10) 0.0388(12) 0.0344(11) -0.0050(9) -0.0025(9) -0.0015(9)
    C18 0.0357(12) 0.0439(13) 0.0361(12) -0.0050(10) -0.0057(10) 0.0028(10)
    C19 0.0500(14) 0.0397(13) 0.0412(13) -0.0080(11) -0.0017(11) 0.0032(10)
    C20 0.0754(18) 0.0564(16) 0.0459(15) -0.0174(14) -0.0037(14) 0.0116(12)
    C21 0.0273(11) 0.0377(12) 0.0327(11) 0.0011(9) -0.0103(9) 0.0000(9)
    C22 0.0341(12) 0.0475(13) 0.0370(12) -0.0077(11) -0.0039(10) 0.0035(10)
    C23 0.0481(13) 0.0433(13) 0.0341(12) -0.0077(11) -0.0071(11) 0.0017(10)
    C24 0.0762(18) 0.0606(16) 0.0462(15) -0.0233(15) -0.0104(14) 0.0130(13)
    C25 0.0332(12) 0.0395(12) 0.0326(11) -0.0081(10) -0.0082(9) -0.0041(9)
    C26 0.0433(13) 0.0457(14) 0.0456(14) -0.0005(11) -0.0070(11) -0.0096(11)
    C27 0.0691(18) 0.0645(17) 0.0581(16) 0.0015(15) -0.0169(14) -0.0282(14)
    C28 0.112(3) 0.081(2) 0.082(2) 0.0331(19) -0.040(2) -0.0439(17)
_geom_special_details
;
All e.s.d.'s (except the e.s.d. in the dihedral angle between two l.s. planes)
are estimated using the full covariance matrix. The cell e.s.d.'s are taken
into account individually in the estimation of e.s.d.'s in distances, angles
and torsion angles; correlations between e.s.d.'s in cell parameters are only
used when they are defined by crystal symmetry. An approximate (isotropic)
treatment of cell e.s.d.'s is used for estimating e.s.d.'s involving l.s.
planes.
;
loop_
    _geom_bond_atom_site_label_1
    _geom_bond_atom_site_label_2
    _geom_bond_site_symmetry_2
    _geom_bond_distance
    _geom_bond_publ_flag
    Fe1 O1 . 1.8608(13) yes
    Fe1 O2 . 1.8591(13) yes
    Fe1 O3 . 1.8515(14) yes
    Fe1 O4 . 1.8583(13) yes
    Si1 O1 . 1.5993(14) ?
    Si1 C3 . 1.857(2) ?
    Si1 C1 . 1.864(2) ?
    Si1 C2 . 1.869(2) ?
    Si2 O2 . 1.6071(14) ?
    Si2 C4 . 1.847(2) ?
    Si2 C6 . 1.853(2) ?
    Si2 C5 . 1.870(2) ?
    Si3 O3 . 1.6031(15) ?
    Si3 C9 . 1.855(2) ?
    Si3 C8 . 1.862(2) ?
    Si3 C7 . 1.864(2) ?
    Si4 O4 . 1.6143(13) ?
    Si4 C10 . 1.859(2) ?
    Si4 C11 . 1.863(2) ?
    Si4 C12 . 1.871(2) ?
    C1 H1A . 0.9800 ?
    C1 H1B . 0.9800 ?
    C1 H1C . 0.9800 ?
    C2 H2A . 0.9800 ?
    C2 H2B . 0.9800 ?
    C2 H2C . 0.9800 ?
    C3 H3A . 0.9800 ?
    C3 H3B . 0.9800 ?
    C3 H3C . 0.9800 ?
    C4 H4A . 0.9800 ?
    C4 H4B . 0.9800 ?
    C4 H4C . 0.9800 ?
    C5 H5A . 0.9800 ?
    C5 H5B . 0.9800 ?
    C5 H5C . 0.9800 ?
    C6 H6A . 0.9800 ?
    C6 H6B . 0.9800 ?
    C6 H6C . 0.9800 ?
    C7 H7A . 0.9800 ?
    C7 H7B . 0.9800 ?
    C7 H7C . 0.9800 ?
    C8 H8A . 0.9800 ?
    C8 H8B . 0.9800 ?
    C8 H8C . 0.9800 ?
    C9 H9A . 0.9800 ?
    C9 H9B . 0.9800 ?
    C9 H9C . 0.9800 ?
    C10 H10A . 0.9800 ?
    C10 H10B . 0.9800 ?
    C10 H10C . 0.9800 ?
    C11 H11A . 0.9800 ?
    C11 H11B . 0.9800 ?
    C11 H11C . 0.9800 ?
    C12 H12A . 0.9800 ?
    C12 H12B . 0.9800 ?
    C12 H12C . 0.9800 ?
    N1 C21 . 1.515(2) ?
    N1 C17 . 1.518(2) ?
    N1 C13 . 1.518(2) ?
    N1 C25 . 1.520(2) ?
    C13 C14 . 1.514(3) ?
    C13 H13A . 0.9900 ?
    C13 H13B . 0.9900 ?
    C14 C15 . 1.507(3) ?
    C14 H14A . 0.9900 ?
    C14 H14B . 0.9900 ?
    C15 C16 . 1.515(3) ?
    C15 H15A . 0.9900 ?
    C15 H15B . 0.9900 ?
    C16 H16A . 0.9800 ?
    C16 H16B . 0.9800 ?
    C16 H16C . 0.9800 ?
    C17 C18 . 1.520(2) ?
    C17 H17A . 0.9900 ?
    C17 H17B . 0.9900 ?
    C18 C19 . 1.510(3) ?
    C18 H18A . 0.9900 ?
    C18 H18B . 0.9900 ?
    C19 C20 . 1.511(3) ?
    C19 H19A . 0.9900 ?
    C19 H19B . 0.9900 ?
    C20 H20A . 0.9800 ?
    C20 H20B . 0.9800 ?
    C20 H20C . 0.9800 ?
    C21 C22 . 1.519(2) ?
    C21 H21A . 0.9900 ?
    C21 H21B . 0.9900 ?
    C22 C23 . 1.516(2) ?
    C22 H22A . 0.9900 ?
    C22 H22B . 0.9900 ?
    C23 C24 . 1.524(3) ?
    C23 H23A . 0.9900 ?
    C23 H23B . 0.9900 ?
    C24 H24A . 0.9800 ?
    C24 H24B . 0.9800 ?
    C24 H24C . 0.9800 ?
    C25 C26 . 1.519(3) ?
    C25 H25A . 0.9900 ?
    C25 H25B . 0.9900 ?
    C26 C27 . 1.520(3) ?
    C26 H26A . 0.9900 ?
    C26 H26B . 0.9900 ?
    C27 C28 . 1.510(3) ?
    C27 H27A . 0.9900 ?
    C27 H27B . 0.9900 ?
    C28 H28A . 0.9800 ?
    C28 H28B . 0.9800 ?
    C28 H28C . 0.9800 ?
loop_
    _geom_angle_atom_site_label_1
    _geom_angle_atom_site_label_2
    _geom_angle_atom_site_label_3
    _geom_angle_site_symmetry_1
    _geom_angle_site_symmetry_3
    _geom_angle
    _geom_angle_publ_flag
    O3 Fe1 O4 . . 112.58(6) ?
    O3 Fe1 O2 . . 105.76(6) ?
    O4 Fe1 O2 . . 111.55(6) ?
    O3 Fe1 O1 . . 112.53(7) ?
    O4 Fe1 O1 . . 105.17(6) ?
    O2 Fe1 O1 . . 109.33(6) ?
    O1 Si1 C3 . . 111.45(9) ?
    O1 Si1 C1 . . 109.84(10) ?
    C3 Si1 C1 . . 108.97(13) ?
    O1 Si1 C2 . . 110.30(11) ?
    C3 Si1 C2 . . 107.99(12) ?
    C1 Si1 C2 . . 108.20(12) ?
    O2 Si2 C4 . . 111.65(10) ?
    O2 Si2 C6 . . 109.81(10) ?
    C4 Si2 C6 . . 109.42(14) ?
    O2 Si2 C5 . . 110.26(11) ?
    C4 Si2 C5 . . 107.23(12) ?
    C6 Si2 C5 . . 108.38(13) ?
    O3 Si3 C9 . . 111.92(10) ?
    O3 Si3 C8 . . 110.69(9) ?
    C9 Si3 C8 . . 107.22(11) ?
    O3 Si3 C7 . . 110.32(10) ?
    C9 Si3 C7 . . 108.60(11) ?
    C8 Si3 C7 . . 107.95(11) ?
    O4 Si4 C10 . . 110.89(9) ?
    O4 Si4 C11 . . 109.98(9) ?
    C10 Si4 C11 . . 109.09(10) ?
    O4 Si4 C12 . . 110.34(9) ?
    C10 Si4 C12 . . 108.16(11) ?
    C11 Si4 C12 . . 108.32(11) ?
    Si1 O1 Fe1 . . 137.69(9) ?
    Si2 O2 Fe1 . . 137.57(8) ?
    Si3 O3 Fe1 . . 151.05(10) ?
    Si4 O4 Fe1 . . 139.01(8) ?
    Si1 C1 H1A . . 109.5 ?
    Si1 C1 H1B . . 109.5 ?
    H1A C1 H1B . . 109.5 ?
    Si1 C1 H1C . . 109.5 ?
    H1A C1 H1C . . 109.5 ?
    H1B C1 H1C . . 109.5 ?
    Si1 C2 H2A . . 109.5 ?
    Si1 C2 H2B . . 109.5 ?
    H2A C2 H2B . . 109.5 ?
    Si1 C2 H2C . . 109.5 ?
    H2A C2 H2C . . 109.5 ?
    H2B C2 H2C . . 109.5 ?
    Si1 C3 H3A . . 109.5 ?
    Si1 C3 H3B . . 109.5 ?
    H3A C3 H3B . . 109.5 ?
    Si1 C3 H3C . . 109.5 ?
    H3A C3 H3C . . 109.5 ?
    H3B C3 H3C . . 109.5 ?
    Si2 C4 H4A . . 109.5 ?
    Si2 C4 H4B . . 109.5 ?
    H4A C4 H4B . . 109.5 ?
    Si2 C4 H4C . . 109.5 ?
    H4A C4 H4C . . 109.5 ?
    H4B C4 H4C . . 109.5 ?
    Si2 C5 H5A . . 109.5 ?
    Si2 C5 H5B . . 109.5 ?
    H5A C5 H5B . . 109.5 ?
    Si2 C5 H5C . . 109.5 ?
    H5A C5 H5C . . 109.5 ?
    H5B C5 H5C . . 109.5 ?
    Si2 C6 H6A . . 109.5 ?
    Si2 C6 H6B . . 109.5 ?
    H6A C6 H6B . . 109.5 ?
    Si2 C6 H6C . . 109.5 ?
    H6A C6 H6C . . 109.5 ?
    H6B C6 H6C . . 109.5 ?
    Si3 C7 H7A . . 109.5 ?
    Si3 C7 H7B . . 109.5 ?
    H7A C7 H7B . . 109.5 ?
    Si3 C7 H7C . . 109.5 ?
    H7A C7 H7C . . 109.5 ?
    H7B C7 H7C . . 109.5 ?
    Si3 C8 H8A . . 109.5 ?
    Si3 C8 H8B . . 109.5 ?
    H8A C8 H8B . . 109.5 ?
    Si3 C8 H8C . . 109.5 ?
    H8A C8 H8C . . 109.5 ?
    H8B C8 H8C . . 109.5 ?
    Si3 C9 H9A . . 109.5 ?
    Si3 C9 H9B . . 109.5 ?
    H9A C9 H9B . . 109.5 ?
    Si3 C9 H9C . . 109.5 ?
    H9A C9 H9C . . 109.5 ?
    H9B C9 H9C . . 109.5 ?
    Si4 C10 H10A . . 109.5 ?
    Si4 C10 H10B . . 109.5 ?
    H10A C10 H10B . . 109.5 ?
    Si4 C10 H10C . . 109.5 ?
    H10A C10 H10C . . 109.5 ?
    H10B C10 H10C . . 109.5 ?
    Si4 C11 H11A . . 109.5 ?
    Si4 C11 H11B . . 109.5 ?
    H11A C11 H11B . . 109.5 ?
    Si4 C11 H11C . . 109.5 ?
    H11A C11 H11C . . 109.5 ?
    H11B C11 H11C . . 109.5 ?
    Si4 C12 H12A . . 109.5 ?
    Si4 C12 H12B . . 109.5 ?
    H12A C12 H12B . . 109.5 ?
    Si4 C12 H12C . . 109.5 ?
    H12A C12 H12C . . 109.5 ?
    H12B C12 H12C . . 109.5 ?
    C21 N1 C17 . . 105.74(13) ?
    C21 N1 C13 . . 111.41(14) ?
    C17 N1 C13 . . 111.40(14) ?
    C21 N1 C25 . . 111.07(14) ?
    C17 N1 C25 . . 111.13(15) ?
    C13 N1 C25 . . 106.18(13) ?
    C14 C13 N1 . . 116.35(15) ?
    C14 C13 H13A . . 108.2 ?
    N1 C13 H13A . . 108.2 ?
    C14 C13 H13B . . 108.2 ?
    N1 C13 H13B . . 108.2 ?
    H13A C13 H13B . . 107.4 ?
    C15 C14 C13 . . 111.60(16) ?
    C15 C14 H14A . . 109.3 ?
    C13 C14 H14A . . 109.3 ?
    C15 C14 H14B . . 109.3 ?
    C13 C14 H14B . . 109.3 ?
    H14A C14 H14B . . 108.0 ?
    C14 C15 C16 . . 113.43(18) ?
    C14 C15 H15A . . 108.9 ?
    C16 C15 H15A . . 108.9 ?
    C14 C15 H15B . . 108.9 ?
    C16 C15 H15B . . 108.9 ?
    H15A C15 H15B . . 107.7 ?
    C15 C16 H16A . . 109.5 ?
    C15 C16 H16B . . 109.5 ?
    H16A C16 H16B . . 109.5 ?
    C15 C16 H16C . . 109.5 ?
    H16A C16 H16C . . 109.5 ?
    H16B C16 H16C . . 109.5 ?
    N1 C17 C18 . . 115.47(14) ?
    N1 C17 H17A . . 108.4 ?
    C18 C17 H17A . . 108.4 ?
    N1 C17 H17B . . 108.4 ?
    C18 C17 H17B . . 108.4 ?
    H17A C17 H17B . . 107.5 ?
    C19 C18 C17 . . 111.02(15) ?
    C19 C18 H18A . . 109.4 ?
    C17 C18 H18A . . 109.4 ?
    C19 C18 H18B . . 109.4 ?
    C17 C18 H18B . . 109.4 ?
    H18A C18 H18B . . 108.0 ?
    C18 C19 C20 . . 111.97(17) ?
    C18 C19 H19A . . 109.2 ?
    C20 C19 H19A . . 109.2 ?
    C18 C19 H19B . . 109.2 ?
    C20 C19 H19B . . 109.2 ?
    H19A C19 H19B . . 107.9 ?
    C19 C20 H20A . . 109.5 ?
    C19 C20 H20B . . 109.5 ?
    H20A C20 H20B . . 109.5 ?
    C19 C20 H20C . . 109.5 ?
    H20A C20 H20C . . 109.5 ?
    H20B C20 H20C . . 109.5 ?
    N1 C21 C22 . . 116.20(14) ?
    N1 C21 H21A . . 108.2 ?
    C22 C21 H21A . . 108.2 ?
    N1 C21 H21B . . 108.2 ?
    C22 C21 H21B . . 108.2 ?
    H21A C21 H21B . . 107.4 ?
    C23 C22 C21 . . 110.69(15) ?
    C23 C22 H22A . . 109.5 ?
    C21 C22 H22A . . 109.5 ?
    C23 C22 H22B . . 109.5 ?
    C21 C22 H22B . . 109.5 ?
    H22A C22 H22B . . 108.1 ?
    C22 C23 C24 . . 111.91(17) ?
    C22 C23 H23A . . 109.2 ?
    C24 C23 H23A . . 109.2 ?
    C22 C23 H23B . . 109.2 ?
    C24 C23 H23B . . 109.2 ?
    H23A C23 H23B . . 107.9 ?
    C23 C24 H24A . . 109.5 ?
    C23 C24 H24B . . 109.5 ?
    H24A C24 H24B . . 109.5 ?
    C23 C24 H24C . . 109.5 ?
    H24A C24 H24C . . 109.5 ?
    H24B C24 H24C . . 109.5 ?
    C26 C25 N1 . . 115.46(15) ?
    C26 C25 H25A . . 108.4 ?
    N1 C25 H25A . . 108.4 ?
    C26 C25 H25B . . 108.4 ?
    N1 C25 H25B . . 108.4 ?
    H25A C25 H25B . . 107.5 ?
    C25 C26 C27 . . 111.05(17) ?
    C25 C26 H26A . . 109.4 ?
    C27 C26 H26A . . 109.4 ?
    C25 C26 H26B . . 109.4 ?
    C27 C26 H26B . . 109.4 ?
    H26A C26 H26B . . 108.0 ?
    C28 C27 C26 . . 112.4(2) ?
    C28 C27 H27A . . 109.1 ?
    C26 C27 H27A . . 109.1 ?
    C28 C27 H27B . . 109.1 ?
    C26 C27 H27B . . 109.1 ?
    H27A C27 H27B . . 107.9 ?
    C27 C28 H28A . . 109.5 ?
    C27 C28 H28B . . 109.5 ?
    H28A C28 H28B . . 109.5 ?
    C27 C28 H28C . . 109.5 ?
    H28A C28 H28C . . 109.5 ?
    H28B C28 H28C . . 109.5 ?
loop_
    _geom_torsion_atom_site_label_1
    _geom_torsion_atom_site_label_2
    _geom_torsion_atom_site_label_3
    _geom_torsion_atom_site_label_4
    _geom_torsion_site_symmetry_1
    _geom_torsion_site_symmetry_2
    _geom_torsion_site_symmetry_3
    _geom_torsion_site_symmetry_4
    _geom_torsion
    _geom_torsion_publ_flag
    C3 Si1 O1 Fe1 . . . . -3.07(19) ?
    C1 Si1 O1 Fe1 . . . . -123.94(15) ?
    C2 Si1 O1 Fe1 . . . . 116.88(16) ?
    O3 Fe1 O1 Si1 . . . . 55.77(16) ?
    O4 Fe1 O1 Si1 . . . . 178.67(13) ?
    O2 Fe1 O1 Si1 . . . . -61.44(16) ?
    C4 Si2 O2 Fe1 . . . . -7.49(19) ?
    C6 Si2 O2 Fe1 . . . . -129.04(15) ?
    C5 Si2 O2 Fe1 . . . . 111.60(15) ?
    O3 Fe1 O2 Si2 . . . . 178.46(13) ?
    O4 Fe1 O2 Si2 . . . . 55.75(15) ?
    O1 Fe1 O2 Si2 . . . . -60.14(15) ?
    C9 Si3 O3 Fe1 . . . . 12.8(2) ?
    C8 Si3 O3 Fe1 . . . . 132.34(18) ?
    C7 Si3 O3 Fe1 . . . . -108.2(2) ?
    O4 Fe1 O3 Si3 . . . . -48.4(2) ?
    O2 Fe1 O3 Si3 . . . . -170.41(18) ?
    O1 Fe1 O3 Si3 . . . . 70.3(2) ?
    C10 Si4 O4 Fe1 . . . . 7.56(17) ?
    C11 Si4 O4 Fe1 . . . . 128.31(14) ?
    C12 Si4 O4 Fe1 . . . . -112.26(15) ?
    O3 Fe1 O4 Si4 . . . . -52.36(15) ?
    O2 Fe1 O4 Si4 . . . . 66.36(15) ?
    O1 Fe1 O4 Si4 . . . . -175.23(13) ?
    C21 N1 C13 C14 . . . . 63.1(2) ?
    C17 N1 C13 C14 . . . . -54.7(2) ?
    C25 N1 C13 C14 . . . . -175.85(16) ?
    N1 C13 C14 C15 . . . . -177.98(16) ?
    C13 C14 C15 C16 . . . . -174.84(18) ?
    C21 N1 C17 C18 . . . . 174.73(16) ?
    C13 N1 C17 C18 . . . . -64.1(2) ?
    C25 N1 C17 C18 . . . . 54.1(2) ?
    N1 C17 C18 C19 . . . . 173.01(17) ?
    C17 C18 C19 C20 . . . . 174.14(18) ?
    C17 N1 C21 C22 . . . . -176.67(16) ?
    C13 N1 C21 C22 . . . . 62.1(2) ?
    C25 N1 C21 C22 . . . . -56.0(2) ?
    N1 C21 C22 C23 . . . . 177.55(16) ?
    C21 C22 C23 C24 . . . . 179.85(18) ?
    C21 N1 C25 C26 . . . . -58.1(2) ?
    C17 N1 C25 C26 . . . . 59.3(2) ?
    C13 N1 C25 C26 . . . . -179.38(16) ?
    N1 C25 C26 C27 . . . . -177.93(17) ?
    C25 C26 C27 C28 . . . . 176.0(2) ?
_iucr_refine_instructions_details
;
TITL mth209 in P-1
CELL 0.71073  10.4952  10.5143  19.3506  82.722  82.834  81.658
ZERR    2.00   0.0005   0.0005   0.0009   0.001   0.001   0.001
LATT 1
SFAC C  H  N  O  Si Fe
UNIT 56 144 2 8 8 2
L.S. 12
ACTA 50
BOND $H
CONF
WPDB -1
HTAB
FMAP 2
PLAN 5
SIZE 0.280 0.353 0.557
TEMP -100.150
WGHT    0.011800
FVAR       0.34199
FE1   6    0.742852    0.640735    0.746004    11.00000    0.03597    0.02678 =
         0.03030   -0.00036   -0.00944   -0.00261
SI1   5    0.792395    0.421705    0.876103    11.00000    0.03444    0.03953 =
         0.04614    0.01492   -0.01563   -0.01148
SI2   5    0.723818    0.436861    0.637101    11.00000    0.03776    0.04448 =
         0.05647   -0.02190   -0.01519    0.00139
SI3   5    0.547536    0.866164    0.829926    11.00000    0.04111    0.03762 =
         0.03366   -0.00725   -0.00251   -0.00110
SI4   5    0.881125    0.849893    0.633768    11.00000    0.04399    0.03872 =
         0.03139    0.00627   -0.00583   -0.00715
O1    4    0.828054    0.528600    0.812918    11.00000    0.04020    0.04983 =
         0.04761    0.02104   -0.01876   -0.01447
O2    4    0.672585    0.545254    0.689208    11.00000    0.03557    0.04798 =
         0.05802   -0.02352   -0.01504    0.00205
O3    4    0.604520    0.747862    0.785522    11.00000    0.05329    0.04159 =
         0.04775   -0.01304   -0.00117    0.00503
O4    4    0.869427    0.732192    0.695489    11.00000    0.04651    0.03882 =
         0.03769    0.01136   -0.01002   -0.00814
C1    1    0.842537    0.462637    0.958844    11.00000    0.08182    0.08685 =
         0.05077   -0.00398   -0.01317   -0.01608
AFIX 137
H1A   2    0.936831    0.460783    0.954120    11.00000   -1.50000
H1B   2    0.816400    0.399357    0.997797    11.00000   -1.50000
H1C   2    0.800735    0.549287    0.968107    11.00000   -1.50000
AFIX   0
C2    1    0.879547    0.259261    0.858160    11.00000    0.06717    0.04097 =
         0.11863    0.00049   -0.03642   -0.01112
AFIX 137
H2A   2    0.856551    0.237121    0.814011    11.00000   -1.50000
H2B   2    0.854573    0.194242    0.896456    11.00000   -1.50000
H2C   2    0.973223    0.261232    0.854602    11.00000   -1.50000
AFIX   0
C3    1    0.615861    0.410383    0.888693    11.00000    0.04020    0.08333 =
         0.09722    0.03085   -0.01188   -0.02087
AFIX 137
H3A   2    0.568429    0.492535    0.902048    11.00000   -1.50000
H3B   2    0.597881    0.340716    0.925784    11.00000   -1.50000
H3C   2    0.588134    0.391924    0.844890    11.00000   -1.50000
AFIX   0
C4    1    0.902586    0.410381    0.622745    11.00000    0.04703    0.08559 =
         0.11398   -0.05187    0.00608   -0.00259
AFIX 137
H4A   2    0.934260    0.488425    0.597436    11.00000   -1.50000
H4B   2    0.930594    0.337406    0.595109    11.00000   -1.50000
H4C   2    0.937737    0.391266    0.668073    11.00000   -1.50000
AFIX   0
C5    1    0.669099    0.278663    0.674999    11.00000    0.06675    0.04409 =
         0.12036   -0.01483   -0.02372    0.00081
AFIX 137
H5A   2    0.709826    0.247284    0.717945    11.00000   -1.50000
H5B   2    0.694096    0.215523    0.640965    11.00000   -1.50000
H5C   2    0.574702    0.290282    0.685946    11.00000   -1.50000
AFIX   0
C6    1    0.657824    0.485765    0.551805    11.00000    0.11112    0.08397 =
         0.06178   -0.02447   -0.03003    0.00445
AFIX 137
H6A   2    0.563180    0.491032    0.558738    11.00000   -1.50000
H6B   2    0.693010    0.421661    0.519421    11.00000   -1.50000
H6C   2    0.682388    0.570460    0.532156    11.00000   -1.50000
AFIX   0
C7    1    0.471323    0.805153    0.917761    11.00000    0.05940    0.07183 =
         0.04105   -0.00209    0.00100   -0.01251
AFIX 137
H7A   2    0.399586    0.758609    0.912004    11.00000   -1.50000
H7B   2    0.438353    0.878258    0.944644    11.00000   -1.50000
H7C   2    0.535956    0.746511    0.942820    11.00000   -1.50000
AFIX   0
C8    1    0.421483    0.976941    0.784375    11.00000    0.05640    0.04822 =
         0.05115   -0.01018   -0.00790    0.00449
AFIX 137
H8A   2    0.460720    1.015006    0.739296    11.00000   -1.50000
H8B   2    0.384551    1.045907    0.813467    11.00000   -1.50000
H8C   2    0.352838    0.928210    0.776387    11.00000   -1.50000
AFIX   0
C9    1    0.675008    0.963777    0.842326    11.00000    0.05794    0.06115 =
         0.06261   -0.01363   -0.00738   -0.01390
AFIX 137
H9A   2    0.742333    0.908759    0.867154    11.00000   -1.50000
H9B   2    0.636611    1.034577    0.869866    11.00000   -1.50000
H9C   2    0.713416    0.999561    0.796510    11.00000   -1.50000
AFIX   0
C10   1    0.718204    0.927892    0.612188    11.00000    0.05779    0.05322 =
         0.04876    0.01297   -0.01659   -0.00307
AFIX 137
H10A  2    0.671524    0.863698    0.597218    11.00000   -1.50000
H10B  2    0.727671    0.998172    0.574255    11.00000   -1.50000
H10C  2    0.669523    0.962928    0.653714    11.00000   -1.50000
AFIX   0
C11   1    0.969499    0.973116    0.661319    11.00000    0.05425    0.04612 =
         0.05783    0.00322   -0.00580   -0.01260
AFIX 137
H11A  2    0.922014    1.007116    0.703411    11.00000   -1.50000
H11B  2    0.976584    1.043960    0.623496    11.00000   -1.50000
H11C  2    1.056390    0.933097    0.671543    11.00000   -1.50000
AFIX   0
C12   1    0.972786    0.789248    0.552578    11.00000    0.07262    0.07468 =
         0.04300   -0.00246    0.00064   -0.00616
AFIX 137
H12A  2    1.056165    0.741033    0.563769    11.00000   -1.50000
H12B  2    0.987765    0.862698    0.517374    11.00000   -1.50000
H12C  2    0.922447    0.732241    0.534056    11.00000   -1.50000
AFIX   0
N1    3    0.242900    0.524800    0.756749    11.00000    0.02239    0.03520 =
         0.02992   -0.00136   -0.00662   -0.00382
C13   1    0.125401    0.611545    0.786043    11.00000    0.02240    0.03899 =
         0.03500   -0.00129   -0.00427   -0.00296
AFIX  23
H13A  2    0.080628    0.657907    0.746248    11.00000   -1.20000
H13B  2    0.065076    0.555934    0.814191    11.00000   -1.20000
AFIX   0
C14   1    0.151292    0.710639    0.831107    11.00000    0.03304    0.04589 =
         0.04673   -0.01056   -0.00227   -0.00406
AFIX  23
H14A  2    0.197571    0.666024    0.870750    11.00000   -1.20000
H14B  2    0.207826    0.770095    0.802969    11.00000   -1.20000
AFIX   0
C15   1    0.027488    0.787699    0.859232    11.00000    0.04132    0.03976 =
         0.04773   -0.00496    0.00119   -0.00142
AFIX  23
H15A  2   -0.025306    0.728709    0.890574    11.00000   -1.20000
H15B  2   -0.022437    0.824981    0.819625    11.00000   -1.20000
AFIX   0
C16   1    0.049292    0.896088    0.899280    11.00000    0.06287    0.04998 =
         0.08234   -0.02276    0.01305   -0.00710
AFIX 137
H16A  2    0.095797    0.859760    0.939670    11.00000   -1.50000
H16B  2   -0.034474    0.943025    0.915592    11.00000   -1.50000
H16C  2    0.100656    0.955591    0.868484    11.00000   -1.50000
AFIX   0
C17   1    0.343873    0.603412    0.716232    11.00000    0.02394    0.03879 =
         0.03435   -0.00146   -0.00245   -0.00503
AFIX  23
H17A  2    0.421971    0.543249    0.702531    11.00000   -1.20000
H17B  2    0.368830    0.660262    0.747914    11.00000   -1.20000
AFIX   0
C18   1    0.302218    0.686720    0.650747    11.00000    0.03565    0.04395 =
         0.03614    0.00284   -0.00575   -0.00503
AFIX  23
H18A  2    0.288786    0.630386    0.615714    11.00000   -1.20000
H18B  2    0.218923    0.740853    0.662688    11.00000   -1.20000
AFIX   0
C19   1    0.403016    0.772724    0.619634    11.00000    0.05005    0.03967 =
         0.04117    0.00324   -0.00170   -0.00803
AFIX  23
H19A  2    0.488263    0.719079    0.612514    11.00000   -1.20000
H19B  2    0.409826    0.834904    0.652954    11.00000   -1.20000
AFIX   0
C20   1    0.370320    0.846383    0.550505    11.00000    0.07539    0.05639 =
         0.04592    0.01159   -0.00371   -0.01737
AFIX 137
H20A  2    0.371264    0.785324    0.516096    11.00000   -1.50000
H20B  2    0.434476    0.905466    0.533729    11.00000   -1.50000
H20C  2    0.284008    0.896146    0.556843    11.00000   -1.50000
AFIX   0
C21   1    0.310121    0.441340    0.814769    11.00000    0.02734    0.03770 =
         0.03269   -0.00002   -0.01030    0.00114
AFIX  23
H21A  2    0.337985    0.499037    0.845010    11.00000   -1.20000
H21B  2    0.389277    0.391599    0.793234    11.00000   -1.20000
AFIX   0
C22   1    0.230969    0.346775    0.861012    11.00000    0.03406    0.04751 =
         0.03703    0.00354   -0.00394   -0.00773
AFIX  23
H22A  2    0.154052    0.395127    0.885437    11.00000   -1.20000
H22B  2    0.200381    0.289412    0.831577    11.00000   -1.20000
AFIX   0
C23   1    0.311369    0.265789    0.914577    11.00000    0.04807    0.04329 =
         0.03414    0.00172   -0.00714   -0.00775
AFIX  23
H23A  2    0.342269    0.323556    0.943660    11.00000   -1.20000
H23B  2    0.388236    0.217755    0.889934    11.00000   -1.20000
AFIX   0
C24   1    0.234359    0.170106    0.961928    11.00000    0.07620    0.06057 =
         0.04621    0.01299   -0.01039   -0.02329
AFIX 137
H24A  2    0.160431    0.217516    0.988086    11.00000   -1.50000
H24B  2    0.290156    0.118061    0.994867    11.00000   -1.50000
H24C  2    0.202968    0.113214    0.933282    11.00000   -1.50000
AFIX   0
C25   1    0.193114    0.442178    0.709614    11.00000    0.03319    0.03954 =
         0.03257   -0.00408   -0.00821   -0.00812
AFIX  23
H25A  2    0.126475    0.394104    0.737829    11.00000   -1.20000
H25B  2    0.150187    0.500290    0.672562    11.00000   -1.20000
AFIX   0
C26   1    0.295062    0.345749    0.674766    11.00000    0.04332    0.04573 =
         0.04558   -0.00962   -0.00696   -0.00054
AFIX  23
H26A  2    0.335741    0.283924    0.711191    11.00000   -1.20000
H26B  2    0.363481    0.392161    0.647089    11.00000   -1.20000
AFIX   0
C27   1    0.235748    0.272029    0.626948    11.00000    0.06910    0.06453 =
         0.05814   -0.02818   -0.01687    0.00154
AFIX  23
H27A  2    0.171521    0.221188    0.655365    11.00000   -1.20000
H27B  2    0.189466    0.334550    0.592880    11.00000   -1.20000
AFIX   0
C28   1    0.336124    0.181951    0.587589    11.00000    0.11208    0.08108 =
         0.08185   -0.04385   -0.03973    0.03312
AFIX 137
H28A  2    0.397224    0.232341    0.557369    11.00000   -1.50000
H28B  2    0.293253    0.134495    0.558779    11.00000   -1.50000
H28C  2    0.383042    0.120553    0.621072    11.00000   -1.50000
HKLF 4 1 1 0 0 0 1 0 0 0 1
REM  mth209 in P-1
REM R1 =  0.0406 for   6223 Fo > 4sig(Fo)  and  0.0642 for all   9424 data
REM    359 parameters refined using      0 restraints
END
WGHT      0.0213      0.0000
REM Highest difference peak  0.358,  deepest hole -0.296,  1-sigma level  0.049
Q1    1   0.7006  0.4174  0.8814  11.00000  0.05    0.32
Q2    1   0.7143  0.5769  0.7071  11.00000  0.05    0.29
Q3    1   0.4694  0.9215  0.8145  11.00000  0.05    0.29
Q4    1   0.6336  0.8914  0.8252  11.00000  0.05    0.27
Q5    1   0.8164  0.4249  0.6277  11.00000  0.05    0.25
;
data_global
_journal_date_recd_electronic     2012-07-25
_journal_date_accepted     2012-08-09
_journal_paper_category     QM
_journal_paper_doi     10.1107/S1600536812035337
_journal_coeditor_code     VN2048
_publ_contact_author_name     'Michael Hay'
_publ_contact_author_address
;
Penn State Beaver
100 University Drive
Monaca, PA 15061, USA
;
_publ_contact_author_email     'mth7@psu.edu'
_publ_contact_author_fax     '724-773-3557'
_publ_contact_author_phone     '724-773-3876'
_publ_section_title
;
Tetrabutylammonium tetrakis(trimethylsilanolato-\k<i>O</i>)ferrate(III)
;
loop_
    _publ_author_name
    _publ_author_footnote
    _publ_author_address
    'Hay, Michael' .
;
Penn State Beaver
100 University Drive
Monaca, PA 15061, USA
;
    'Staples, Richard' .
;
Center for Crystallographic Research
Michigan State University
Department of Chemistry East
Lansing, MI 48824, USA
;
    'Lee, Andre' .
;
Michigan State University
Chemical Engineering and Material Science
3514 Engineering Building
East Lansing, MI 48824, USA
;
_refine_special_details
;
Refinement of F^2^ against ALL reflections. The weighted <i>R</i>-factor
<i>wR</i> and goodness of fit S are based on F^2^, conventional
<i>R</i>-factors <i>R</i> are based on F, with F set to zero for negative
F^2^. The threshold expression of F^2^ > 2sigma(F^2^) is used only for
calculating <i>R</i>-factors(gt) <i>etc</i>. and is not relevant to the choice
of reflections for refinement. <i>R</i>-factors based on F^2^ are
statistically about twice as large as those based on F, and R-- factors based
on ALL data will be even larger.
;
