# Supplementary material for: Tetra­butyl­ammonium tetra­kis­(trimethyl­silanolato-κO)ferrate(III)
Source: Acta Crystallogr Sect E Struct Rep Online. 2012 Aug 23;68(Pt 9):m1186. doi: 10.1107/S1600536812035337 (PMC3435606; doi:10.1107/S1600536812035337)
Supplement: Supplementary file 2 [file e-68-m1186-Isup2.hkl]

# 
# h,k,l, Fc-squared, Fo-squared, sigma(Fo-squared) and status flag 
# 
data_I
_shelx_title ' mth209 in P-1' 
_shelx_refln_list_code          4 
_shelx_F_calc_maximum      166.19 
_exptl_crystal_F_000       722.00 
_reflns_d_resolution_high  0.7429 
 
loop_ 
 _symmetry_equiv_pos_as_xyz 
 'x, y, z' 
 '-x, -y, -z' 
 
_cell_length_a    10.4952 
_cell_length_b    10.5143 
_cell_length_c    19.3506 
_cell_angle_alpha  82.722 
_cell_angle_beta   82.834 
_cell_angle_gamma  81.658 
 
_shelx_F_squared_multiplier     1.000 
 
loop_ 
 _refln_index_h 
 _refln_index_k 
 _refln_index_l 
 _refln_F_squared_calc 
 _refln_F_squared_meas 
 _refln_F_squared_sigma 
 _refln_observed_status 
   1   0   0      129.13      125.46      8.12 o 
   2   0   0    19934.33    17937.56    403.29 o 
   3   0   0     1622.56     1557.37     23.00 o 
   4   0   0       62.47       44.93      5.47 o 
   5   0   0      353.82      363.37     17.67 o 
   6   0   0      341.39      363.11     21.28 o 
   7   0   0      614.35      592.79     22.62 o 
   8   0   0      242.50      196.46     15.14 o 
   9   0   0       93.24       81.23     23.43 o 
  10   0   0       64.86       71.88     17.04 o 
  11   0   0        0.40       -2.19     10.57 o 
  12   0   0       33.14       29.75     22.74 o 
  13   0   0       29.04       21.29     23.77 o 
 -13   1   0       46.17       79.09     33.35 o 
 -12   1   0       16.99       20.52     22.32 o 
 -11   1   0       83.01      115.12     22.33 o 
 -10   1   0        1.55       -2.76      9.00 o 
  -9   1   0      505.96      574.34     49.76 o 
  -8   1   0       67.17       58.89     14.02 o 
  -7   1   0      123.66      172.41     13.11 o 
  -6   1   0      385.36      368.59     16.63 o 
  -5   1   0      834.63      879.20     31.00 o 
  -4   1   0      344.37      303.39     12.20 o 
  -3   1   0     1175.21     1130.67     19.94 o 
  -2   1   0    20646.15    20192.15    627.04 o 
  -1   1   0     1834.77     1974.61    114.63 o 
   0   1   0    13771.89    15227.34    133.90 o 
   1   1   0     4567.25     4531.83    101.24 o 
   2   1   0    24570.45    22963.34    425.78 o 
   3   1   0     4318.17     4267.49     97.91 o 
   4   1   0      203.03      155.70      9.01 o 
   5   1   0      754.55      757.03     34.47 o 
   6   1   0      726.52      784.96     45.76 o 
   7   1   0      654.51      657.38     30.98 o 
   8   1   0       32.24       20.40      7.25 o 
   9   1   0       21.84       18.04     14.11 o 
  10   1   0       33.78       40.03     14.50 o 
  11   1   0       12.20       21.21     13.34 o 
  12   1   0       65.49       74.99     30.01 o 
  13   1   0        1.73      -11.20     18.81 o 
 -13   2   0      216.13      295.75     50.96 o 
 -12   2   0       34.30       26.51     25.57 o 
 -11   2   0      415.42      476.59     55.66 o 
 -10   2   0       91.43      124.29     20.95 o 
  -9   2   0       81.95       85.09     17.67 o 
  -8   2   0     1132.13     1123.42     61.90 o 
  -7   2   0        9.92       10.06      5.88 o 
  -6   2   0      131.32      131.71     10.98 o 
  -5   2   0      333.23      350.30     29.18 o 
  -4   2   0       57.81       75.09      9.32 o 
  -3   2   0     2997.79     3368.90    186.74 o 
  -2   2   0      302.13      359.05     13.43 o 
  -1   2   0      640.91      654.40     22.56 o 
   0   2   0      167.69      169.99      6.11 o 
   1   2   0      861.74      847.77     19.50 o 
   2   2   0     3523.14     3591.83     66.59 o 
   3   2   0     1737.63     1599.12     96.70 o 
   4   2   0      755.96      750.93     19.07 o 
   5   2   0      684.91      701.34     36.67 o 
   6   2   0      785.42      760.61     23.76 o 
   7   2   0      453.92      478.11     29.68 o 
   8   2   0       13.51       16.72      6.74 o 
   9   2   0       16.45       19.09      9.76 o 
  10   2   0       41.50       23.43     11.55 o 
  11   2   0       90.91       90.41     20.18 o 
 -12   3   0       48.21       45.32     27.96 o 
 -11   3   0       91.85       85.59     33.26 o 
 -10   3   0        8.79        9.45     11.62 o 
  -9   3   0       27.14       21.78     11.30 o 
  -8   3   0      145.50      151.29     19.37 o 
  -7   3   0      340.95      288.66     31.64 o 
  -6   3   0     1806.46     1774.99    111.86 o 
  -5   3   0       19.61       18.39      5.44 o 
  -4   3   0      980.12      878.86     59.47 o 
  -3   3   0      108.12      122.05      9.18 o 
  -2   3   0     3086.14     3252.31    131.33 o 
  -1   3   0       11.40       14.67      4.02 o 
   0   3   0      598.38      673.02     14.57 o 
   1   3   0      133.95      141.65      7.71 o 
   2   3   0      916.62      826.21     34.63 o 
   3   3   0     1981.85     2297.20     72.65 o 
   4   3   0      673.70      625.68     17.50 o 
   5   3   0      190.98      224.99     14.10 o 
   6   3   0       12.23        3.81      4.62 o 
   7   3   0      134.93       97.55     10.59 o 
   8   3   0       84.66       97.78     14.97 o 
   9   3   0      318.02      364.49     22.14 o 
  10   3   0       15.79       16.91     11.75 o 
  11   3   0       29.56       35.31     21.89 o 
 -12   4   0       83.99      123.72     39.93 o 
 -11   4   0       75.34      134.32     38.73 o 
 -10   4   0        3.53        1.62     16.84 o 
  -9   4   0        2.46        1.55      9.40 o 
  -8   4   0       48.73       46.79     14.07 o 
  -7   4   0      471.87      439.64     29.56 o 
  -6   4   0     1225.81     1105.21     57.97 o 
  -5   4   0     2744.35     3011.22    374.80 o 
  -4   4   0      934.81      917.46     49.94 o 
  -3   4   0      543.89      575.23     38.83 o 
  -2   4   0      215.46      222.79     14.07 o 
  -1   4   0     1908.27     1856.52     49.78 o 
   0   4   0      104.74       70.86      6.01 o 
   1   4   0     1203.42     1202.54     53.41 o 
   2   4   0     1311.23     1312.80     34.63 o 
   3   4   0     2560.49     2590.41    145.23 o 
   4   4   0     1154.41     1109.00     35.52 o 
   5   4   0      256.88      248.92     12.90 o 
   6   4   0      719.24      620.32     36.80 o 
   7   4   0      545.57      541.78     63.87 o 
   8   4   0      405.50      412.61     59.25 o 
   9   4   0      275.83      272.02     39.33 o 
  10   4   0      319.79      374.18     44.55 o 
  11   4   0      245.53      273.18     40.53 o 
  12   4   0        3.76        2.31     17.78 o 
 -11   5   0       36.33       59.00     30.61 o 
 -10   5   0       87.12       76.10     29.75 o 
  -9   5   0      254.92      229.46     27.16 o 
  -8   5   0       56.80       43.74     14.59 o 
  -7   5   0      452.12      376.46     28.82 o 
  -6   5   0      168.37      173.71     19.95 o 
  -5   5   0     1180.66     1273.65    100.20 o 
  -4   5   0      339.36      375.33     23.25 o 
  -3   5   0     1371.47     1426.72     86.22 o 
  -2   5   0      224.26      220.11     13.88 o 
  -1   5   0     2386.00     2336.41     56.36 o 
   0   5   0      476.74      476.93     16.12 o 
   1   5   0     3060.62     3241.02     82.88 o 
   2   5   0      224.50      240.93     17.07 o 
   3   5   0      422.81      393.96     42.15 o 
   4   5   0       18.25       31.11      8.85 o 
   5   5   0     4698.22     4406.62    332.43 o 
   6   5   0     1068.24      972.64    101.71 o 
   7   5   0     2089.71     2007.12    218.93 o 
   8   5   0       50.62       42.97     12.71 o 
   9   5   0      437.74      442.88     31.91 o 
  10   5   0       35.00       39.36     14.35 o 
  11   5   0        6.27       14.43     11.98 o 
  12   5   0       21.02       43.18     26.25 o 
 -10   6   0      391.26      497.63     60.79 o 
  -9   6   0      136.50      120.80     24.03 o 
  -8   6   0      467.39      472.46     36.07 o 
  -7   6   0      158.08      144.79     21.36 o 
  -6   6   0        0.56       -3.40      7.05 o 
  -5   6   0      133.15      146.92     18.07 o 
  -4   6   0     1099.67     1098.14     83.46 o 
  -3   6   0     2528.78     2585.04    127.48 o 
  -2   6   0        5.75        5.96      4.54 o 
  -1   6   0      253.23      263.47     14.64 o 
   0   6   0       39.02       44.36      6.97 o 
   1   6   0      656.51      654.49     37.52 o 
   2   6   0       17.04       14.36      6.62 o 
   3   6   0     2400.71     2488.04    118.72 o 
   4   6   0       82.21       70.72     12.71 o 
   5   6   0     1388.26     1438.79    174.90 o 
   6   6   0      360.54      332.38     25.60 o 
   7   6   0      800.78      777.41     70.03 o 
   8   6   0       10.28        9.16      8.15 o 
   9   6   0       58.39       60.05     16.54 o 
  10   6   0       43.63       60.51     17.47 o 
  11   6   0      137.38      131.79     23.12 o 
  12   6   0       56.29       56.94     28.64 o 
 -10   7   0      186.02      198.02     44.20 o 
  -9   7   0       70.44       80.46     33.18 o 
  -8   7   0      408.30      427.55     36.00 o 
  -7   7   0       77.57       93.17     20.28 o 
  -6   7   0      394.66      368.74     30.32 o 
  -5   7   0      412.82      395.83     29.48 o 
  -4   7   0      224.30      202.51     20.66 o 
  -3   7   0      254.74      257.76     17.18 o 
  -2   7   0      470.15      484.43     24.25 o 
  -1   7   0       35.40       15.96      6.33 o 
   0   7   0      612.96      565.32     34.56 o 
   1   7   0       93.67       94.11     14.03 o 
   2   7   0       38.22       49.82     11.87 o 
   3   7   0      514.71      552.38     74.05 o 
   4   7   0     1608.00     1506.25    130.26 o 
   5   7   0       95.59       94.87     16.37 o 
   6   7   0       27.74       42.25     12.96 o 
   7   7   0       83.76       82.25     17.52 o 
   8   7   0       71.70       68.63     17.31 o 
   9   7   0      375.77      354.70     54.89 o 
  10   7   0       31.20       35.34     15.22 o 
  11   7   0       20.00       29.19     15.65 o 
  12   7   0      288.35      324.63     35.56 o 
  -9   8   0       27.18       27.70     25.39 o 
  -8   8   0      108.09      128.20     26.05 o 
  -7   8   0       53.61       49.88     17.24 o 
  -6   8   0      323.81      329.83     30.25 o 
  -5   8   0        2.05        7.52     10.11 o 
  -4   8   0       19.33       13.60      9.73 o 
  -3   8   0      245.58      247.85     25.48 o 
  -2   8   0      365.78      368.88     20.72 o 
  -1   8   0      604.59      584.72     32.42 o 
   0   8   0      217.27      247.36     22.33 o 
   1   8   0      217.15      211.93     20.87 o 
   2   8   0       12.90        4.31      7.42 o 
   3   8   0     1268.04     1186.26     48.10 o 
   4   8   0      110.47      111.32     17.29 o 
   5   8   0        4.02       -2.26      7.05 o 
   6   8   0       43.51       39.77     13.87 o 
   7   8   0       25.90       24.31     11.70 o 
   8   8   0      232.22      223.72     27.36 o 
   9   8   0        2.94        7.97     11.01 o 
  10   8   0      502.32      560.22     43.10 o 
  11   8   0       18.71       16.46     14.63 o 
  12   8   0       48.80       59.31     22.31 o 
  -8   9   0       47.20       55.15     28.30 o 
  -7   9   0        0.57       -1.99     12.61 o 
  -6   9   0      160.84      162.96     33.13 o 
  -5   9   0      364.88      371.34     51.60 o 
  -4   9   0      263.36      251.34     26.44 o 
  -3   9   0       10.64       13.85     16.33 o 
  -2   9   0        2.43       12.20      9.77 o 
  -1   9   0     1142.43     1147.26     48.48 o 
   0   9   0       18.76       12.26      9.27 o 
   1   9   0     2230.39     2162.22    129.96 o 
   2   9   0       40.90       46.13     13.79 o 
   3   9   0      317.57      349.93     67.25 o 
   4   9   0      647.44      656.79     70.41 o 
   5   9   0       84.12      119.90     35.87 o 
   6   9   0       18.03       33.15     13.17 o 
   7   9   0        7.50        6.95     10.68 o 
   8   9   0       98.24      129.13     23.38 o 
   9   9   0      200.19      244.37     30.80 o 
  10   9   0       15.14       10.33     13.96 o 
  11   9   0        1.94        1.47     12.77 o 
  -8  10   0      122.04      142.45     42.07 o 
  -7  10   0        0.10       -1.42     15.04 o 
  -6  10   0       76.00      110.90     35.91 o 
  -5  10   0        4.00       15.82     20.35 o 
  -4  10   0       92.79       91.83     29.41 o 
  -3  10   0      255.98      255.82     41.55 o 
  -2  10   0      286.63      284.13     40.27 o 
  -1  10   0      198.34      213.28     24.47 o 
   0  10   0      916.57      872.04     45.33 o 
   1  10   0      527.16      476.72     35.08 o 
   2  10   0      512.70      467.34     34.79 o 
   3  10   0      268.70      283.38     28.69 o 
   4  10   0       53.03       44.36     14.83 o 
   5  10   0      284.76      298.61     56.09 o 
   6  10   0      340.59      334.74     47.11 o 
   7  10   0      357.38      388.27     35.68 o 
   8  10   0       10.09       -1.59     10.66 o 
   9  10   0       19.69       28.89     15.97 o 
  10  10   0        0.33        4.18     14.46 o 
  -6  11   0        1.43        9.23     21.80 o 
  -5  11   0       20.48       11.71     23.34 o 
  -4  11   0       52.17       36.17     23.43 o 
  -3  11   0       10.20       14.36     21.12 o 
  -2  11   0      394.49      462.74     54.89 o 
  -1  11   0       37.32       50.84     16.79 o 
   0  11   0       76.85       72.32     18.92 o 
   1  11   0      150.27      122.89     23.83 o 
   2  11   0      388.84      370.33     33.86 o 
   3  11   0       58.13       60.67     17.83 o 
   4  11   0      274.77      281.90     30.78 o 
   5  11   0       56.40       50.19     22.27 o 
   6  11   0      180.15      190.82     44.68 o 
   7  11   0        5.08       13.69     13.80 o 
   8  11   0       66.07       74.23     26.08 o 
   9  11   0        2.68       10.86     22.23 o 
  -5  12   0       22.59       30.78     27.36 o 
  -4  12   0        0.11       12.31     23.00 o 
  -3  12   0      154.97      181.86     41.98 o 
  -2  12   0       53.14       49.16     28.13 o 
  -1  12   0      155.64      151.60     37.02 o 
   0  12   0       13.91        3.94     12.76 o 
   1  12   0       63.39       47.51     17.94 o 
   2  12   0        5.33       10.02     13.36 o 
   3  12   0      109.98      134.45     26.82 o 
   4  12   0      108.36       99.53     24.42 o 
   5  12   0        1.72        3.52     12.39 o 
   6  12   0       32.51       21.54     16.23 o 
   7  12   0        0.20       10.66     14.38 o 
  -2  13   0       57.27       66.44     33.43 o 
  -1  13   0       69.46       57.54     30.52 o 
   0  13   0       43.75       29.67     25.99 o 
   1  13   0      100.79      130.07     28.26 o 
   2  13   0       36.21       48.23     20.73 o 
   3  13   0       19.78       28.66     17.29 o 
   4  13   0      138.11      153.87     30.61 o 
   5  13   0       27.46       24.37     25.05 o 
  -4 -13   1       12.22       11.03     20.95 o 
  -3 -13   1       81.98       90.51     24.21 o 
  -2 -13   1        3.78        5.21     15.07 o 
  -1 -13   1       32.70       45.68     20.12 o 
   0 -13   1      115.47      156.47     44.63 o 
   1 -13   1       37.08       53.01     31.81 o 
   2 -13   1       12.71       -5.39     21.89 o 
  -7 -12   1        6.98       -3.66     12.70 o 
  -6 -12   1        0.53        2.49     12.97 o 
  -5 -12   1        5.64       -1.33     12.43 o 
  -4 -12   1        7.34        3.59     13.85 o 
  -3 -12   1       75.53       72.37     21.54 o 
  -2 -12   1        0.70        3.10     12.63 o 
  -1 -12   1        1.12       -2.81     12.11 o 
   0 -12   1       38.68        3.68     12.86 o 
   1 -12   1       13.67       13.25     22.49 o 
   2 -12   1       64.19       73.62     31.81 o 
   3 -12   1       19.85       19.32     23.17 o 
   4 -12   1      155.78      162.28     43.52 o 
   5 -12   1       75.68       52.67     31.47 o 
  -8 -11   1       63.50       73.44     22.88 o 
  -7 -11   1       77.28       90.87     24.03 o 
  -6 -11   1       15.40       30.26     19.92 o 
  -5 -11   1       64.97       51.12     18.36 o 
  -4 -11   1      192.77      190.29     26.72 o 
  -3 -11   1      135.47      133.89     23.50 o 
  -2 -11   1      119.15      117.94     29.07 o 
  -1 -11   1      171.98      142.52     30.27 o 
   0 -11   1      102.93       94.45     21.49 o 
   1 -11   1       10.74       15.33     13.07 o 
   2 -11   1       17.99       29.41     21.72 o 
   3 -11   1      152.88      187.51     38.73 o 
   4 -11   1       95.01      123.38     37.02 o 
   5 -11   1       49.58       24.37     24.71 o 
   6 -11   1       11.78       11.20     24.88 o 
 -10 -10   1       13.66       15.96     15.93 o 
  -9 -10   1      157.90      152.21     27.65 o 
  -8 -10   1      113.69      141.91     25.66 o 
  -7 -10   1      216.16      222.15     28.35 o 
  -6 -10   1      881.71      874.37    117.74 o 
  -5 -10   1       72.93       70.26     18.46 o 
  -4 -10   1      293.88      276.27     28.71 o 
  -3 -10   1        5.19        7.86      9.76 o 
  -2 -10   1      672.54      647.61     40.62 o 
  -1 -10   1      637.24      624.31     47.41 o 
   0 -10   1       44.48       42.20     15.47 o 
   1 -10   1      337.91      351.18     30.73 o 
   2 -10   1      325.80      315.30     28.89 o 
   3 -10   1       20.12        6.84     17.78 o 
   4 -10   1       13.25       23.26     19.24 o 
   5 -10   1       58.48       34.80     22.15 o 
   6 -10   1      189.18      153.82     37.02 o 
   8 -10   1        0.20       -1.62     24.80 o 
 -11  -9   1        5.87        2.44     14.54 o 
 -10  -9   1       69.09       75.98     21.82 o 
  -9  -9   1      155.28      171.58     26.79 o 
  -8  -9   1      159.27      177.98     25.60 o 
  -7  -9   1       79.51       65.14     23.56 o 
  -6  -9   1      701.66      655.18     55.71 o 
  -5  -9   1       18.06       20.28     11.25 o 
  -4  -9   1      302.44      285.45     36.30 o 
  -3  -9   1      383.07      377.33     30.52 o 
  -2  -9   1      130.39      130.03     19.20 o 
  -1  -9   1       10.21       11.09      9.07 o 
   0  -9   1     2180.17     2108.66     65.62 o 
   1  -9   1        0.38        0.00      7.59 o 
   2  -9   1      212.04      240.86     38.43 o 
   3  -9   1        7.62       10.23      9.69 o 
   4  -9   1        1.06        3.85     13.51 o 
   5  -9   1       13.17       11.45     12.62 o 
   6  -9   1       31.47       42.74     17.17 o 
   7  -9   1       45.47       34.32     16.23 o 
   8  -9   1       28.23       53.52     28.73 o 
   9  -9   1        0.53        3.16     23.26 o 
 -12  -8   1       34.43       49.35     20.61 o 
 -11  -8   1        1.28        4.24     13.91 o 
 -10  -8   1        0.82       -0.04     11.13 o 
  -9  -8   1      113.81      143.33     23.74 o 
  -8  -8   1       23.41       18.25     12.77 o 
  -7  -8   1       19.30       30.30     13.06 o 
  -6  -8   1        0.18        0.91      7.66 o 
  -5  -8   1      215.23      154.38     20.27 o 
  -4  -8   1     1487.93     1383.75     53.22 o 
  -3  -8   1       50.71       70.10     15.81 o 
  -2  -8   1     1374.28     1351.85    109.36 o 
  -1  -8   1      145.22      157.75     20.09 o 
   0  -8   1       74.13       77.50     15.29 o 
   1  -8   1      470.91      470.73     67.85 o 
   2  -8   1      174.40      157.66     19.46 o 
   3  -8   1       38.48       39.64      9.88 o 
   4  -8   1       19.45       26.42     11.78 o 
   5  -8   1      296.62      305.84     27.95 o 
   6  -8   1      164.15      174.07     23.77 o 
   7  -8   1      443.17      450.91     36.15 o 
   8  -8   1       19.52        9.58     22.49 o 
   9  -8   1        6.40       15.13     23.34 o 
 -12  -7   1        1.82       -1.06     13.01 o 
 -11  -7   1      103.99       99.35     23.43 o 
 -10  -7   1      217.89      264.20     30.05 o 
  -9  -7   1        2.06        3.46      9.50 o 
  -8  -7   1      630.63      668.30     70.41 o 
  -7  -7   1       29.31       24.90     11.65 o 
  -6  -7   1        8.11       11.43      9.37 o 
  -5  -7   1       23.77        9.28      7.88 o 
  -4  -7   1        2.26        6.91      7.69 o 
  -3  -7   1     1409.22     1428.18    133.68 o 
  -2  -7   1        0.72       -0.18      5.97 o 
  -1  -7   1       48.36       60.42     13.20 o 
   0  -7   1        6.90       10.48      7.00 o 
   1  -7   1        8.52        7.53      5.14 o 
   2  -7   1       18.84       12.10      6.14 o 
   3  -7   1     1488.47     1450.81     55.80 o 
   4  -7   1      127.63      108.55     13.45 o 
   5  -7   1      362.73      356.05     28.11 o 
   6  -7   1      191.20      194.72     46.17 o 
   7  -7   1      297.42      300.38     36.12 o 
   8  -7   1        1.26       -4.43     11.72 o 
   9  -7   1       54.26       55.23     28.73 o 
  10  -7   1       19.44        5.99     25.22 o 
 -13  -6   1        6.34       -1.45     21.80 o 
 -12  -6   1      316.41      375.78     53.87 o 
 -11  -6   1        0.02       -9.22     11.46 o 
 -10  -6   1      153.11      139.68     22.07 o 
  -9  -6   1        0.01       -1.18      8.77 o 
  -8  -6   1      269.64      257.96     25.10 o 
  -7  -6   1      299.36      251.39     23.91 o 
  -6  -6   1     1096.34     1116.69    123.68 o 
  -5  -6   1      135.98      150.35     17.81 o 
  -4  -6   1     2967.60     2835.62    226.84 o 
  -3  -6   1      503.27      500.97     27.81 o 
  -2  -6   1     1768.32     1721.30     48.67 o 
  -1  -6   1       94.79      114.23      8.52 o 
   0  -6   1       44.28       52.93      7.48 o 
   1  -6   1       16.73       18.23      5.44 o 
   2  -6   1      371.44      342.37     23.14 o 
   3  -6   1      501.58      472.99     36.80 o 
   4  -6   1      910.11      959.78     66.95 o 
   5  -6   1      314.86      308.48     22.55 o 
   6  -6   1       61.65       49.73     14.18 o 
   7  -6   1        2.65        6.61     10.15 o 
   8  -6   1       59.88       40.21     15.93 o 
   9  -6   1      471.13      516.01     57.89 o 
  10  -6   1        2.77        1.54     20.52 o 
 -13  -5   1       24.48       16.93     25.05 o 
 -12  -5   1        5.38        2.74     20.18 o 
 -11  -5   1      204.03      192.03     25.78 o 
 -10  -5   1       91.93       79.88     19.04 o 
  -9  -5   1       10.25        8.04      9.43 o 
  -8  -5   1      259.44      270.89     24.97 o 
  -7  -5   1      424.97      393.73     27.72 o 
  -6  -5   1     2769.34     2592.69    152.07 o 
  -5  -5   1     2888.49     2886.15    201.23 o 
  -4  -5   1     1170.23     1188.78     61.26 o 
  -3  -5   1      976.34     1055.42     62.63 o 
  -2  -5   1     1333.97     1370.27     44.16 o 
  -1  -5   1       33.74       35.18      4.91 o 
   0  -5   1     1519.91     1424.73     27.41 o 
   1  -5   1      436.76      459.18     22.08 o 
   2  -5   1       10.20        6.03      3.90 o 
   3  -5   1     1610.62     1714.54     88.91 o 
   4  -5   1      197.97      207.11     14.30 o 
   5  -5   1        0.01       -1.36      4.85 o 
   6  -5   1        1.14       -2.65      7.95 o 
   7  -5   1      109.16      110.47     24.97 o 
   8  -5   1       33.20       33.60     12.87 o 
   9  -5   1        0.83        4.70     18.04 o 
  10  -5   1      134.37      194.52     39.93 o 
  11  -5   1      134.17      164.17     43.78 o 
 -13  -4   1       43.21       66.52     31.12 o 
 -12  -4   1       13.26       34.29     23.43 o 
 -11  -4   1       15.38       12.48     18.90 o 
 -10  -4   1       28.37       37.24     13.69 o 
  -9  -4   1      498.23      485.59     32.67 o 
  -8  -4   1      343.57      289.78     24.10 o 
  -7  -4   1      591.21      606.73     24.06 o 
  -6  -4   1        3.35        3.95      4.70 o 
  -5  -4   1     4100.72     4211.86    126.28 o 
  -4  -4   1      860.82      934.47     56.43 o 
  -3  -4   1      892.67      918.77     31.08 o 
  -2  -4   1     2401.27     2332.85    127.19 o 
  -1  -4   1       75.21       58.02      4.72 o 
   0  -4   1      825.09      891.67     28.22 o 
   1  -4   1     1186.71     1114.73     35.50 o 
   2  -4   1     1495.95     1608.90     68.16 o 
   3  -4   1      403.64      434.91     28.49 o 
   4  -4   1      511.51      491.25     49.30 o 
   5  -4   1      578.79      655.35     51.06 o 
   6  -4   1       86.50       95.34     13.10 o 
   7  -4   1       23.35        8.96      9.92 o 
   8  -4   1      107.90       83.88     23.34 o 
   9  -4   1       31.12       28.24     12.97 o 
  10  -4   1      148.75      148.09     38.73 o 
  11  -4   1        8.26       -1.80     19.24 o 
  12  -4   1        2.99       10.52     22.74 o 
 -12  -3   1       44.22       37.62     23.77 o 
 -11  -3   1       19.61        0.26     14.11 o 
 -10  -3   1      335.27      398.87     44.55 o 
  -9  -3   1      298.99      301.88     20.15 o 
  -8  -3   1      356.25      415.96     21.84 o 
  -7  -3   1      344.44      342.12     18.20 o 
  -6  -3   1     1539.27     1524.58     78.27 o 
  -5  -3   1       49.08       47.44      8.19 o 
  -4  -3   1       59.92       72.51      6.83 o 
  -3  -3   1       10.85        4.13      2.20 o 
  -2  -3   1     1535.70     1734.80     37.19 o 
  -1  -3   1        2.65        1.78      3.08 o 
   0  -3   1      339.05      371.72     20.97 o 
   1  -3   1      647.19      625.54     23.36 o 
   2  -3   1        3.75        8.28      3.08 o 
   3  -3   1     5578.12     5960.24    381.93 o 
   4  -3   1      762.70      798.23     49.45 o 
   5  -3   1     2194.94     2263.42    147.78 o 
   6  -3   1     1411.96     1531.94     81.29 o 
   7  -3   1      393.93      387.89     26.22 o 
   8  -3   1      122.73      139.12     18.77 o 
   9  -3   1      123.80       93.80     25.74 o 
  10  -3   1      245.01      266.34     43.01 o 
  11  -3   1        6.32       16.33     20.01 o 
  12  -3   1      110.85       90.03     34.20 o 
 -12  -2   1      259.71      340.90     48.22 o 
 -11  -2   1        2.89        2.66     10.78 o 
 -10  -2   1      285.46      272.11     26.27 o 
  -9  -2   1       94.18       97.28     13.02 o 
  -8  -2   1      147.51      147.72     13.74 o 
  -7  -2   1      127.33      133.85     12.26 o 
  -6  -2   1        1.36        0.44      4.17 o 
  -5  -2   1      590.77      568.46     24.07 o 
  -4  -2   1      669.50      685.39     24.24 o 
  -3  -2   1     2175.16     2366.73     49.72 o 
  -2  -2   1     2406.64     2547.73     64.53 o 
  -1  -2   1      859.72      892.27     20.74 o 
   0  -2   1     3666.48     3581.67    179.66 o 
   1  -2   1      581.61      608.10     28.30 o 
   2  -2   1     1175.66     1160.48     45.35 o 
   3  -2   1        1.16       10.65      3.18 o 
   4  -2   1     6794.16     6946.52    413.29 o 
   5  -2   1      500.40      496.83     32.62 o 
   6  -2   1      375.22      364.09     17.98 o 
   7  -2   1      597.27      628.44     36.07 o 
   8  -2   1     1281.77     1205.67     49.85 o 
   9  -2   1      301.72      321.89     53.40 o 
  10  -2   1      574.93      579.52     37.87 o 
  11  -2   1       44.34       36.60     25.99 o 
  12  -2   1      396.58      498.65     60.11 o 
  13  -2   1       10.97       31.64     27.87 o 
 -12  -1   1        6.60       17.11     18.04 o 
 -11  -1   1      292.60      344.73     46.77 o 
 -10  -1   1       19.31       19.71     11.67 o 
  -9  -1   1       29.78       17.68      9.87 o 
  -8  -1   1       22.60       21.06      7.21 o 
  -7  -1   1     1832.04     1635.82     50.52 o 
  -6  -1   1     1320.32     1149.10     34.85 o 
  -5  -1   1     3142.55     2958.31    146.90 o 
  -4  -1   1      454.93      433.47     14.48 o 
  -3  -1   1     3025.42     2893.46    128.97 o 
  -2  -1   1    12229.38    12280.39    328.20 o 
  -1  -1   1     1930.35     2058.47     66.65 o 
   0  -1   1     6818.83     7130.73    267.08 o 
   1  -1   1      122.79      104.63      5.27 o 
   2  -1   1      798.47      762.65     25.31 o 
   3  -1   1      605.63      565.81     19.05 o 
   4  -1   1       53.40       42.05      5.47 o 
   5  -1   1       58.32       59.31      7.03 o 
   6  -1   1      201.45      170.67     11.91 o 
   7  -1   1      223.30      216.21     16.49 o 
   8  -1   1      779.80      796.68     28.47 o 
   9  -1   1      127.88      114.73     17.59 o 
  10  -1   1     1615.72     1660.98     81.74 o 
  11  -1   1        8.68       -8.29     15.39 o 
  12  -1   1       86.83      111.67     35.83 o 
  13  -1   1        0.11       14.88     22.74 o 
 -13   0   1       72.92       94.40     34.54 o 
 -12   0   1      107.82      151.17     35.74 o 
 -11   0   1       27.04       31.62     18.04 o 
 -10   0   1      159.26      137.17     28.64 o 
  -9   0   1      409.06      377.74     28.26 o 
  -8   0   1       95.68       80.36     11.34 o 
  -7   0   1     1145.30      999.48     63.91 o 
  -6   0   1      517.26      453.57     21.58 o 
  -5   0   1     3846.47     3515.48     98.60 o 
  -4   0   1      397.28      386.36     15.81 o 
  -3   0   1     5825.03     5365.78    200.50 o 
  -2   0   1     1200.60     1091.55     48.74 o 
  -1   0   1     4450.99     4399.64    352.74 o 
   1   0   1     3703.19     3748.96     43.26 o 
   2   0   1       11.51       12.62      2.83 o 
   3   0   1     4194.18     4276.81     38.30 o 
   4   0   1       49.64       47.74      7.00 o 
   5   0   1      219.42      243.56     12.33 o 
   6   0   1     1341.53     1269.52     30.00 o 
   7   0   1       40.83       43.84      8.37 o 
   8   0   1      318.06      273.92     17.35 o 
   9   0   1       91.52       93.29     16.85 o 
  10   0   1       46.71       58.31     22.06 o 
  11   0   1       11.22       11.20     17.02 o 
  12   0   1      229.43      295.50     45.32 o 
  13   0   1       27.07       24.20     25.48 o 
 -13   1   1        0.00       -6.75     22.49 o 
 -12   1   1       27.24       20.01     20.69 o 
 -11   1   1       15.68       14.31     13.40 o 
 -10   1   1      266.24      283.67     27.72 o 
  -9   1   1       51.49       73.19     16.51 o 
  -8   1   1     1383.12     1361.99     49.32 o 
  -7   1   1        0.67        4.10      4.81 o 
  -6   1   1        6.25        7.70      5.26 o 
  -5   1   1      685.86      626.02     31.81 o 
  -4   1   1      631.10      678.18     19.64 o 
  -3   1   1     1473.90     1457.10     21.81 o 
  -2   1   1     5283.08     5524.11    125.30 o 
  -1   1   1     2507.08     2560.81     41.64 o 
   0   1   1     9144.48     9652.49    395.49 o 
   1   1   1       31.01       23.92      8.90 o 
   2   1   1      878.81      858.82     27.02 o 
   3   1   1     1550.85     1721.52     49.82 o 
   4   1   1       20.43       36.40      5.13 o 
   5   1   1      165.95      175.52     10.58 o 
   6   1   1      715.42      684.43     22.28 o 
   7   1   1     1067.16      939.02     40.10 o 
   8   1   1      204.34      173.03     21.52 o 
   9   1   1       18.16       14.78      7.30 o 
  10   1   1        9.53       10.13      9.99 o 
  11   1   1       18.99       11.93     11.60 o 
  12   1   1       54.96       63.96     27.53 o 
  13   1   1       18.52       16.33     25.05 o 
 -12   2   1      176.59      201.70     41.98 o 
 -11   2   1        8.92       17.46     14.05 o 
 -10   2   1      325.89      310.12     29.43 o 
  -9   2   1      223.77      191.98     22.65 o 
  -8   2   1      241.30      246.77     24.28 o 
  -7   2   1      379.76      317.23     23.99 o 
  -6   2   1      327.05      287.79     22.63 o 
  -5   2   1       32.26       34.77      6.92 o 
  -4   2   1      791.27      912.50    128.77 o 
  -3   2   1     1148.46     1474.41    142.23 o 
  -2   2   1     5398.01     5828.15    319.94 o 
  -1   2   1     1219.15     1301.11     24.27 o 
   0   2   1     2394.16     2441.01     33.27 o 
   1   2   1      240.58      246.03     15.59 o 
   2   2   1      673.41      650.95     20.07 o 
   3   2   1     1681.49     1700.28     53.61 o 
   4   2   1      623.91      579.21     31.21 o 
   5   2   1      181.84      189.55     11.13 o 
   6   2   1     1248.92     1085.86     49.27 o 
   7   2   1     1204.99     1089.74     39.28 o 
   8   2   1      671.10      630.85     25.65 o 
   9   2   1        7.65        3.47      6.55 o 
  10   2   1       74.95       85.62     18.55 o 
  11   2   1       71.13       90.59     19.84 o 
  12   2   1      411.73      458.04     53.18 o 
 -12   3   1        3.73       -6.67     19.58 o 
 -11   3   1      215.52      238.21     44.12 o 
 -10   3   1      130.42      112.16     21.61 o 
  -9   3   1      110.83       97.66     18.64 o 
  -8   3   1      222.94      192.87     21.42 o 
  -7   3   1      468.67      435.86     28.64 o 
  -6   3   1       16.62       33.27      9.91 o 
  -5   3   1     3001.15     3115.84    255.21 o 
  -4   3   1      155.52      197.92     19.93 o 
  -3   3   1     1283.32     1334.32     88.88 o 
  -2   3   1        0.10        2.98      2.32 o 
  -1   3   1        2.59        5.03      2.33 o 
   0   3   1       45.95       49.96      4.49 o 
   1   3   1       61.88       77.22      5.14 o 
   2   3   1        4.24        0.84      1.50 o 
   3   3   1     2028.60     1938.70     71.10 o 
   4   3   1     5170.12     5302.84    147.75 o 
   5   3   1      337.34      341.75     16.04 o 
   6   3   1        1.04       -0.65      3.46 o 
   7   3   1      417.11      409.70     46.86 o 
   8   3   1       33.96       41.29      8.86 o 
   9   3   1     1118.85     1145.54     67.48 o 
  10   3   1     1245.42     1343.14     92.69 o 
 -12   4   1       11.00       22.15     25.91 o 
 -11   4   1       31.19       22.74     23.94 o 
 -10   4   1      148.05      138.71     25.27 o 
  -9   4   1        7.86        0.55      9.46 o 
  -8   4   1       14.30        9.38      9.35 o 
  -7   4   1      701.76      686.70     37.08 o 
  -6   4   1     1534.93     1402.91     48.57 o 
  -5   4   1     4799.94     5136.75    405.54 o 
  -4   4   1      437.26      435.77     25.77 o 
  -3   4   1     1331.64     1524.70     84.77 o 
  -2   4   1     1724.07     1679.42     50.24 o 
  -1   4   1      216.71      189.17     10.03 o 
   0   4   1     1378.81     1398.46     30.00 o 
   1   4   1      446.79      395.85     23.32 o 
   2   4   1      441.10      487.64     25.73 o 
   3   4   1     1962.17     1952.19     74.99 o 
   4   4   1     3443.95     3510.77    184.51 o 
   5   4   1     2441.84     2423.04    134.76 o 
   6   4   1       25.60       39.62      7.44 o 
   7   4   1      848.02      894.37     52.80 o 
   8   4   1      336.35      309.55     24.82 o 
   9   4   1      593.36      603.59     35.30 o 
  10   4   1      315.62      366.47     30.20 o 
  11   4   1      283.99      304.96     29.32 o 
 -11   5   1       84.87       78.06     34.03 o 
 -10   5   1       66.79       96.58     22.59 o 
  -9   5   1        4.12       12.28     12.56 o 
  -8   5   1      427.75      452.34     37.28 o 
  -7   5   1      178.35      162.96     20.96 o 
  -6   5   1      593.58      599.44     33.87 o 
  -5   5   1       47.56       41.63     12.37 o 
  -4   5   1     3497.34     3641.90    207.58 o 
  -3   5   1     2353.47     2446.52     93.60 o 
  -2   5   1     1427.21     1408.74     65.38 o 
  -1   5   1       28.62       35.31      6.12 o 
   0   5   1     1919.12     1880.21     56.45 o 
   1   5   1      463.63      505.11     17.06 o 
   2   5   1     2524.53     2774.19    135.62 o 
   3   5   1      170.60      184.30      9.32 o 
   4   5   1       10.91       19.83      3.95 o 
   5   5   1      756.29      763.04     52.50 o 
   6   5   1      273.98      222.97     24.33 o 
   7   5   1      293.08      277.24     26.98 o 
   8   5   1        1.04        4.72      7.22 o 
   9   5   1      172.45      165.28     22.06 o 
  10   5   1       47.60       37.52     14.15 o 
  11   5   1       54.32       46.82     16.85 o 
  12   5   1       70.51       69.94     30.27 o 
 -10   6   1        0.30       -5.47     18.04 o 
  -9   6   1      130.60      130.05     24.24 o 
  -8   6   1      170.61      190.44     24.98 o 
  -7   6   1       24.62       17.14     11.79 o 
  -6   6   1       34.33       32.73     12.36 o 
  -5   6   1      101.00      101.58     17.05 o 
  -4   6   1      219.48      236.75     15.95 o 
  -3   6   1      419.12      427.14     19.55 o 
  -2   6   1     3074.69     3043.90     88.37 o 
  -1   6   1      319.60      323.65     15.75 o 
   0   6   1      938.23     1015.93     25.89 o 
   1   6   1        0.54        0.14      2.93 o 
   2   6   1        1.79        2.29      3.04 o 
   3   6   1     1214.29     1287.15     71.14 o 
   4   6   1      238.39      194.71     31.68 o 
   5   6   1       44.49       45.60     11.95 o 
   6   6   1       76.11       85.18     15.62 o 
   7   6   1      203.30      197.63     21.14 o 
   8   6   1       33.13       26.33     11.45 o 
   9   6   1       32.73       37.40     13.89 o 
  10   6   1      171.49      179.12     29.41 o 
  11   6   1      152.36      151.00     24.52 o 
  12   6   1        0.97       -6.28     12.70 o 
 -10   7   1       12.10       34.20     27.96 o 
  -9   7   1       20.32       30.21     16.44 o 
  -8   7   1      127.61      165.44     25.34 o 
  -7   7   1       34.33       35.67     14.48 o 
  -6   7   1        8.27        0.33      9.22 o 
  -5   7   1       33.04       21.76     10.81 o 
  -4   7   1        3.45        3.54      7.76 o 
  -3   7   1      265.09      235.90     16.19 o 
  -2   7   1      187.45      185.19     14.26 o 
  -1   7   1      126.51      130.58     11.76 o 
   0   7   1        8.32        4.87      4.59 o 
   1   7   1      514.82      474.65     29.37 o 
   2   7   1       48.00       46.56     11.71 o 
   3   7   1      671.84      625.52     32.68 o 
   4   7   1      140.57      143.84     24.97 o 
   5   7   1      380.86      341.37     41.08 o 
   6   7   1       27.41       30.42     11.31 o 
   7   7   1       36.08       58.44     15.32 o 
   8   7   1       15.00        8.26      9.66 o 
   9   7   1       21.80       24.25     12.35 o 
  10   7   1       89.02       82.33     20.47 o 
  11   7   1      190.09      218.85     29.20 o 
  12   7   1        8.39       14.70     15.29 o 
  -9   8   1        3.50       -2.67     13.88 o 
  -8   8   1        9.44       10.66     14.03 o 
  -7   8   1       36.85       44.83     17.91 o 
  -6   8   1      327.40      330.41     31.21 o 
  -5   8   1      112.55       85.12     18.22 o 
  -4   8   1      752.27      738.97     39.35 o 
  -3   8   1      354.11      323.02     25.94 o 
  -2   8   1     1223.96     1229.74     36.19 o 
  -1   8   1        1.46        4.06      6.99 o 
   0   8   1      330.84      286.85     23.28 o 
   1   8   1      183.14      177.44     18.99 o 
   2   8   1      120.83      114.97     16.05 o 
   3   8   1      131.07      125.40     32.53 o 
   4   8   1      607.74      639.81     95.12 o 
   5   8   1      236.46      234.63     33.18 o 
   6   8   1        7.38        3.30      8.33 o 
   7   8   1       14.49       13.03      9.96 o 
   8   8   1       10.09        3.17      9.35 o 
   9   8   1      443.57      474.46     82.64 o 
  10   8   1        3.19       21.52     14.04 o 
  11   8   1      215.49      275.53     32.75 o 
  12   8   1       27.47       25.06     17.04 o 
  -8   9   1      104.60       96.15     25.00 o 
  -7   9   1       11.11        8.55     13.13 o 
  -6   9   1      423.00      457.23     37.07 o 
  -5   9   1       41.03       59.83     17.72 o 
  -4   9   1      515.58      534.00     36.24 o 
  -3   9   1       30.76       25.99     19.32 o 
  -2   9   1       71.15       71.23     16.10 o 
  -1   9   1      224.63      244.20     23.42 o 
   0   9   1     1744.86     1760.52     61.22 o 
   1   9   1       10.10       15.41     10.19 o 
   2   9   1     1372.28     1307.02    122.57 o 
   3   9   1      233.47      206.74     32.70 o 
   4   9   1       37.47       32.54     12.98 o 
   5   9   1      124.01      136.90     21.91 o 
   6   9   1      106.35      120.86     21.50 o 
   7   9   1      267.35      292.08     30.04 o 
   8   9   1        5.85       10.59     12.06 o 
   9   9   1        0.19       -5.75     10.69 o 
  10   9   1       91.87      101.23     24.41 o 
  11   9   1        2.39       -5.25     13.43 o 
  -8  10   1       62.64       43.85     21.33 o 
  -7  10   1       60.13       63.37     21.22 o 
  -6  10   1       33.61       37.79     25.48 o 
  -5  10   1       76.37      101.66     32.92 o 
  -4  10   1       21.80       22.74     20.78 o 
  -3  10   1       11.73        1.45     16.07 o 
  -1  10   1       58.24       51.72     15.00 o 
   0  10   1      352.91      345.04     29.70 o 
   1  10   1     1166.77     1123.56    103.84 o 
   2  10   1      442.03      469.27     34.75 o 
   3  10   1      130.30      133.13     20.86 o 
   4  10   1       68.66       60.26     16.83 o 
   5  10   1       14.42       10.50     11.45 o 
   6  10   1       72.48       63.51     19.18 o 
   7  10   1       29.26       26.28     15.07 o 
   8  10   1      166.95      183.48     27.30 o 
   9  10   1       17.46       15.21     14.71 o 
  10  10   1       11.57       11.94     14.02 o 
  -6  11   1       22.55       24.11     26.33 o 
  -5  11   1        9.86       -3.93     18.64 o 
  -4  11   1       14.08       -1.62     17.70 o 
  -3  11   1       96.95       89.09     31.21 o 
  -2  11   1       43.41       17.19     22.23 o 
  -1  11   1      159.54      103.12     32.66 o 
   0  11   1      160.71      156.26     24.34 o 
   1  11   1       78.54       70.72     18.36 o 
   2  11   1       31.54       24.05     14.00 o 
   3  11   1      185.78      162.61     24.27 o 
   4  11   1      262.66      244.38     63.61 o 
   5  11   1       19.34       42.54     16.93 o 
   6  11   1        0.75        0.67     11.86 o 
   7  11   1      187.61      214.17     36.25 o 
   8  11   1       27.84       26.79     17.72 o 
   9  11   1       38.23       27.83     17.05 o 
  -5  12   1       21.14       12.91     24.88 o 
  -4  12   1        8.71        6.33     23.51 o 
  -3  12   1        0.12       18.13     23.51 o 
  -2  12   1       20.15       26.25     23.17 o 
  -1  12   1        0.22       10.35     19.92 o 
   0  12   1       36.63       34.71     15.67 o 
   1  12   1        0.13        7.53     12.85 o 
   2  12   1      152.33      167.77     25.47 o 
   3  12   1        8.15        7.75     12.60 o 
   4  12   1       38.58       46.66     18.45 o 
   5  12   1       73.82       66.62     20.97 o 
   6  12   1       38.53       37.16     18.10 o 
   7  12   1        0.40       -1.39     13.48 o 
  -1  13   1       52.86       61.05     31.98 o 
   0  13   1        0.57       -3.93     22.66 o 
   1  13   1       48.46       51.28     20.70 o 
   2  13   1        9.96       25.25     17.11 o 
   3  13   1       34.74       36.14     17.75 o 
   4  13   1       38.09       38.52     25.61 o 
   5  13   1        8.38        8.21     20.78 o 
   2  14   1       12.16       23.00     23.86 o 
  -4 -13   2        8.47        8.64     20.18 o 
  -3 -13   2       94.68      113.48     27.60 o 
  -2 -13   2       54.48       56.16     21.09 o 
  -1 -13   2      136.52      165.78     29.89 o 
   0 -13   2        0.88       -5.66     14.43 o 
   1 -13   2      164.06      170.92     45.32 o 
   2 -13   2        1.01        5.47     24.20 o 
  -6 -12   2        1.66       -1.81     12.77 o 
  -5 -12   2        0.37       17.86     15.24 o 
  -4 -12   2       21.46       11.92     14.54 o 
  -3 -12   2       95.73      104.17     24.60 o 
  -2 -12   2       15.66        5.11     13.32 o 
  -1 -12   2      173.34      192.55     28.76 o 
   0 -12   2      139.81      122.26     24.99 o 
   1 -12   2      263.29      261.72     39.84 o 
   2 -12   2       99.74       79.35     31.81 o 
   3 -12   2      248.92      267.37     47.63 o 
   4 -12   2        6.32        5.04     22.23 o 
   5 -12   2       82.26       48.57     30.95 o 
  -8 -11   2       16.09        6.88     14.65 o 
  -7 -11   2       20.92       18.44     15.55 o 
  -6 -11   2       79.96       97.11     23.64 o 
  -5 -11   2        7.78        4.39     11.70 o 
  -4 -11   2      110.69      109.24     23.88 o 
  -3 -11   2       44.38       53.60     18.06 o 
  -2 -11   2      618.49      615.92     61.35 o 
  -1 -11   2      224.28      213.62     40.74 o 
   0 -11   2        1.31        0.56     11.10 o 
   1 -11   2      415.11      416.66     35.42 o 
   2 -11   2        7.68       20.48     13.60 o 
   3 -11   2      185.90      144.50     38.39 o 
   4 -11   2      185.84      135.52     37.79 o 
   5 -11   2       53.50       33.26     25.65 o 
  -9 -10   2       35.40       36.36     17.71 o 
  -8 -10   2        3.28        3.27     12.47 o 
  -7 -10   2      114.62      126.67     25.70 o 
  -6 -10   2      278.03      263.91     30.55 o 
  -5 -10   2      385.81      390.83     37.96 o 
  -4 -10   2      367.03      361.89     53.40 o 
  -3 -10   2        2.30        1.23      8.83 o 
  -2 -10   2       26.80       21.85     12.29 o 
  -1 -10   2       13.19       18.77     12.28 o 
   0 -10   2      379.05      375.44     31.88 o 
   1 -10   2      109.94      138.81     21.68 o 
   2 -10   2       47.10       46.65     16.14 o 
   3 -10   2       32.23       31.72     20.69 o 
   4 -10   2       71.69       85.84     30.01 o 
   5 -10   2       30.29       26.25     22.74 o 
   6 -10   2       59.10       48.99     27.45 o 
 -11  -9   2        1.07        1.03     19.67 o 
 -10  -9   2        0.13        3.34     13.86 o 
  -9  -9   2       78.06       93.46     30.40 o 
  -8  -9   2       36.13       26.49     20.31 o 
  -7  -9   2      154.81      157.58     40.36 o 
  -6  -9   2       49.05       72.29     18.71 o 
  -5  -9   2      192.27      231.73     26.20 o 
  -4  -9   2       70.04       64.00     17.06 o 
  -3  -9   2       98.83      110.79     17.92 o 
  -2  -9   2       31.17       29.18     12.18 o 
  -1  -9   2      365.23      397.27     32.02 o 
   0  -9   2        2.19        5.99      8.30 o 
   1  -9   2     1134.50     1149.31     49.35 o 
   2  -9   2        1.33        0.59      9.09 o 
   3  -9   2       36.38       37.98     13.86 o 
   4  -9   2       39.39       38.13     20.78 o 
   5  -9   2       63.84       61.37     17.59 o 
   6  -9   2      117.05      139.63     24.72 o 
   7  -9   2        8.34       28.56     24.20 o 
   8  -9   2       27.90       38.31     28.30 o 
   9  -9   2       12.48        6.41     22.83 o 
 -12  -8   2       20.91       16.16     23.43 o 
 -11  -8   2        0.54        2.22     14.08 o 
 -10  -8   2        0.24       -5.54     14.19 o 
  -9  -8   2        1.29        0.52     10.99 o 
  -8  -8   2      200.96      227.84     27.38 o 
  -7  -8   2        7.08       10.95     10.85 o 
  -6  -8   2        4.09        0.98      7.89 o 
  -5  -8   2       19.15       13.10     10.46 o 
  -4  -8   2       16.02       14.93      9.55 o 
  -3  -8   2     1154.00     1073.41    110.43 o 
  -2  -8   2       10.22       25.15     10.14 o 
  -1  -8   2     1010.49     1010.50     43.51 o 
   0  -8   2     1409.64     1432.38    102.77 o 
   1  -8   2       18.08       25.86     10.76 o 
   2  -8   2      280.89      289.84     24.45 o 
   3  -8   2       22.23       28.35      9.13 o 
   4  -8   2        1.43        3.33      7.15 o 
   5  -8   2       75.62       44.20     15.25 o 
   6  -8   2      319.57      333.39     30.15 o 
   7  -8   2       34.09       34.91     16.42 o 
   8  -8   2      242.72      257.62     45.40 o 
   9  -8   2        2.71       -8.64     17.78 o 
 -12  -7   2       99.56      122.78     41.13 o 
 -11  -7   2       73.62       58.81     19.49 o 
 -10  -7   2       14.14       10.63     12.54 o 
  -9  -7   2      200.15      191.05     32.83 o 
  -8  -7   2        1.68       -3.90      6.98 o 
  -7  -7   2      521.08      451.94     40.57 o 
  -6  -7   2       56.51       64.22     15.48 o 
  -5  -7   2       27.98       24.54     10.58 o 
  -4  -7   2       30.43       23.77     10.06 o 
  -3  -7   2       29.33       20.29      9.13 o 
  -2  -7   2     1950.52     1948.21     56.94 o 
  -1  -7   2        1.29        2.18      5.71 o 
   0  -7   2      119.71      134.93     16.24 o 
   1  -7   2       15.43        9.25      5.58 o 
   2  -7   2     1294.45     1312.45     35.38 o 
   3  -7   2       59.46       65.65     11.28 o 
   4  -7   2     1141.22     1235.41     61.83 o 
   5  -7   2        1.11        2.12      8.18 o 
   6  -7   2      998.70      933.31     45.52 o 
   7  -7   2      356.77      371.54     32.15 o 
   8  -7   2      766.22      778.33     68.06 o 
   9  -7   2       84.77       93.63     33.86 o 
  10  -7   2       47.08       33.52     27.62 o 
 -12  -6   2       29.33       47.63     28.56 o 
 -11  -6   2      546.70      632.61     44.52 o 
 -10  -6   2        0.82       -6.95     10.10 o 
  -9  -6   2      446.11      356.27     31.07 o 
  -8  -6   2      474.47      401.87     31.18 o 
  -7  -6   2      315.42      342.42     27.97 o 
  -6  -6   2        1.32       -2.19      6.18 o 
  -5  -6   2      224.15      222.43     20.98 o 
  -4  -6   2       23.29       23.36      9.96 o 
  -3  -6   2     1542.99     1498.19     47.38 o 
  -2  -6   2      233.62      237.62     27.53 o 
  -1  -6   2      167.85      184.66     16.71 o 
   0  -6   2      172.38      174.43     12.37 o 
   1  -6   2       14.19       17.44      5.68 o 
   2  -6   2     1008.52     1033.75     29.28 o 
   3  -6   2     2166.78     2182.53    101.14 o 
   4  -6   2     5355.47     5325.34    338.63 o 
   5  -6   2      983.08      981.83     62.33 o 
   6  -6   2     1783.08     1706.97     57.42 o 
   7  -6   2        0.27       -6.58     13.25 o 
   8  -6   2      357.88      334.49     46.17 o 
   9  -6   2        8.42       12.48     18.64 o 
  10  -6   2      668.41      772.09     74.90 o 
  11  -6   2        1.33      -11.37     18.81 o 
 -13  -5   2       18.77       43.95     28.81 o 
 -12  -5   2       24.91      -13.00     18.55 o 
 -11  -5   2      108.56       84.90     30.52 o 
 -10  -5   2       56.96       60.40     17.68 o 
  -9  -5   2      712.67      663.02     78.83 o 
  -8  -5   2       24.74       17.66     10.10 o 
  -7  -5   2      430.00      430.26     48.57 o 
  -6  -5   2      733.62      699.19     80.24 o 
  -5  -5   2     3978.64     3813.12    251.98 o 
  -4  -5   2      190.60      186.49     26.89 o 
  -3  -5   2      110.81      108.19     12.58 o 
  -2  -5   2      119.55       99.96     11.97 o 
  -1  -5   2       30.57       59.96      5.84 o 
   0  -5   2        0.40        1.46      2.85 o 
   1  -5   2      503.88      507.22     18.08 o 
   2  -5   2      229.52      239.93     19.29 o 
   3  -5   2     1027.35     1036.69     52.31 o 
   4  -5   2        3.34        4.22      4.40 o 
   5  -5   2     2929.92     2980.33    221.21 o 
   6  -5   2     1092.74     1105.27     77.89 o 
   7  -5   2      200.34      193.74     21.38 o 
   8  -5   2      469.51      451.05     32.66 o 
   9  -5   2      160.67      153.48     34.54 o 
  10  -5   2       69.27       47.97     26.59 o 
  11  -5   2       25.77       45.06     27.79 o 
 -13  -4   2        1.86      -10.52     18.64 o 
 -12  -4   2        2.00       -1.37     17.27 o 
 -11  -4   2       46.91       52.24     25.57 o 
 -10  -4   2        2.69        3.08     12.83 o 
  -9  -4   2      699.46      615.88     50.10 o 
  -8  -4   2      225.92      265.64     23.56 o 
  -7  -4   2     2821.52     2585.12     82.55 o 
  -6  -4   2      141.24      154.71     12.29 o 
  -5  -4   2      364.60      364.42     15.55 o 
  -4  -4   2      145.46      135.79     12.17 o 
  -3  -4   2      519.50      445.08     22.22 o 
  -2  -4   2      772.17      869.27     29.44 o 
  -1  -4   2        4.96        0.77      1.88 o 
   0  -4   2      291.35      252.57     10.85 o 
   1  -4   2       37.16       30.17      5.23 o 
   2  -4   2     4275.00     4571.78    189.35 o 
   3  -4   2      173.60      182.07     12.18 o 
   4  -4   2        7.28        6.81      4.14 o 
   5  -4   2      171.93      186.99     13.56 o 
   6  -4   2       81.78       82.99     11.07 o 
   7  -4   2      996.92      963.10     63.14 o 
   8  -4   2        1.21        2.67      8.29 o 
   9  -4   2        2.20        1.11     13.77 o 
  10  -4   2       57.09       31.89     21.29 o 
  11  -4   2        0.28        8.29     18.64 o 
  12  -4   2        0.34        0.09     20.78 o 
 -13  -3   2       36.16       57.37     31.12 o 
 -12  -3   2        0.18       -3.25     17.96 o 
 -11  -3   2      130.58      147.92     33.69 o 
 -10  -3   2       18.18       13.42     16.50 o 
  -9  -3   2        6.31        1.58      6.65 o 
  -8  -3   2      358.18      349.89     22.80 o 
  -7  -3   2      447.67      458.82     30.02 o 
  -6  -3   2      101.11       98.14      9.90 o 
  -5  -3   2      224.08      211.99     12.26 o 
  -4  -3   2      984.54     1114.17     49.39 o 
  -3  -3   2     3562.68     4282.86    217.88 o 
  -2  -3   2     2438.34     2436.09     43.80 o 
  -1  -3   2     3385.25     3527.28    112.13 o 
   0  -3   2     6057.51     6369.16    289.63 o 
   1  -3   2      535.76      511.95     30.50 o 
   2  -3   2     2803.02     2944.68    140.78 o 
   3  -3   2       58.39       47.12      6.36 o 
   4  -3   2     3780.00     3917.90    273.35 o 
   5  -3   2      669.62      665.32     54.10 o 
   6  -3   2      484.24      471.59     45.68 o 
   7  -3   2      137.01      150.72     17.98 o 
   8  -3   2      434.63      413.85     28.54 o 
   9  -3   2        1.80        2.91     12.91 o 
  11  -3   2       11.38        6.07     19.58 o 
  12  -3   2       39.31       39.59     26.85 o 
 -13  -2   2        0.26       -5.22     20.01 o 
 -12  -2   2       64.66       63.44     28.39 o 
 -11  -2   2       27.70       36.82     15.36 o 
 -10  -2   2       27.73       40.87     13.85 o 
  -9  -2   2       31.40       19.37     10.16 o 
  -8  -2   2     1135.15     1094.77     71.48 o 
  -7  -2   2      350.96      353.79     18.39 o 
  -6  -2   2      119.36      134.20     10.94 o 
  -5  -2   2      471.49      452.56     43.13 o 
  -4  -2   2     1006.98     1110.77     44.74 o 
  -3  -2   2     3184.17     3159.95    155.49 o 
  -2  -2   2     2886.91     3089.72    170.83 o 
  -1  -2   2     9205.45     9924.16    147.14 o 
   0  -2   2       15.36       13.22      2.50 o 
   1  -2   2      400.14      402.12     15.92 o 
   2  -2   2      563.04      626.88     26.21 o 
   3  -2   2     4710.86     4837.94    232.77 o 
   4  -2   2     2056.07     2033.33     98.10 o 
   5  -2   2     4165.19     4196.82    244.64 o 
   6  -2   2       35.75       37.79      7.45 o 
   7  -2   2     1931.83     1812.19    142.41 o 
   8  -2   2      147.58      145.93     14.07 o 
   9  -2   2      103.68      109.54     18.07 o 
  10  -2   2      267.42      251.46     39.07 o 
  12  -2   2        0.58        2.74     18.47 o 
  13  -2   2      208.95      286.86     53.78 o 
 -12  -1   2      122.64      162.29     25.88 o 
 -11  -1   2        6.87        7.52     12.29 o 
 -10  -1   2      945.46     1035.01     48.49 o 
  -9  -1   2        3.31        5.19      8.41 o 
  -8  -1   2       43.70       31.74      8.31 o 
  -7  -1   2      260.85      255.61     15.65 o 
  -6  -1   2     2066.45     2003.92    108.26 o 
  -5  -1   2      378.36      328.75     32.04 o 
  -4  -1   2     4895.35     4868.75    193.64 o 
  -3  -1   2        1.69        3.98      2.57 o 
  -2  -1   2    13094.92    13495.29    552.25 o 
  -1  -1   2      316.26      356.87     20.80 o 
   0  -1   2     4318.17     4439.34    115.10 o 
   1  -1   2     1529.80     1704.89     79.31 o 
   2  -1   2      490.41      503.30     15.60 o 
   3  -1   2      970.96      917.64     38.01 o 
   4  -1   2     1493.65     1430.65     36.20 o 
   5  -1   2     1486.88     1452.18     29.54 o 
   6  -1   2     1165.04     1112.78     57.59 o 
   7  -1   2      553.37      563.12     22.44 o 
   8  -1   2        6.29        4.94      5.36 o 
   9  -1   2      708.35      688.77     36.62 o 
  10  -1   2       30.15       51.13     24.88 o 
  12  -1   2       52.11       64.30     29.33 o 
  13  -1   2       52.09       87.30     33.77 o 
 -13   0   2        0.75       -0.86     20.26 o 
 -12   0   2       77.39       93.92     22.88 o 
 -11   0   2        2.95       11.97     12.46 o 
 -10   0   2       42.26       75.04     17.85 o 
  -9   0   2      304.34      310.80     45.87 o 
  -8   0   2      801.97      849.26     57.37 o 
  -7   0   2       28.17       24.35      6.62 o 
  -6   0   2     3166.93     3014.49    141.58 o 
  -5   0   2       37.19       23.56      5.12 o 
  -4   0   2     7812.06     7389.35    295.01 o 
  -3   0   2        6.54        4.76      2.28 o 
  -2   0   2      252.45      242.90     13.28 o 
  -1   0   2       14.74       14.67      2.19 o 
   0   0   2    20635.64    21368.31   1241.45 o 
   2   0   2    15723.82    14742.09    171.17 o 
   3   0   2       76.87       78.63      5.54 o 
   4   0   2     4400.82     4609.55     45.78 o 
   5   0   2      482.93      464.42     16.72 o 
   6   0   2      137.13      139.77     10.96 o 
   7   0   2     1239.97     1173.66     31.47 o 
   8   0   2        4.69        6.99      5.32 o 
   9   0   2      192.38      186.09     20.36 o 
  10   0   2      447.25      443.42     47.63 o 
  11   0   2        9.42        1.62     16.07 o 
  12   0   2       16.57       21.80     21.97 o 
  13   0   2       71.11       97.13     34.80 o 
 -13   1   2       27.17       29.58     27.96 o 
 -12   1   2        3.33        2.34     13.35 o 
 -11   1   2      183.71      169.91     25.00 o 
 -10   1   2       54.36       52.11     16.63 o 
  -9   1   2        3.27        9.77      9.00 o 
  -8   1   2      315.57      344.50     26.56 o 
  -7   1   2      157.60      157.51     17.20 o 
  -6   1   2      997.19      961.68     39.55 o 
  -5   1   2      836.94      808.69     26.22 o 
  -4   1   2     1986.18     2027.86     70.53 o 
  -3   1   2        7.45        5.25      2.12 o 
  -2   1   2    20338.82    20040.08   1305.07 o 
  -1   1   2        4.19        4.96      2.14 o 
   0   1   2     8370.70     8133.82    506.06 o 
   1   1   2     5291.66     5513.45    356.44 o 
   2   1   2     5247.34     5132.92    231.25 o 
   3   1   2       52.83       70.65      5.44 o 
   4   1   2     3069.68     3285.10     71.93 o 
   5   1   2       58.96       57.77      6.90 o 
   6   1   2       57.77       66.76      8.35 o 
   7   1   2      463.22      419.91     19.43 o 
   8   1   2     1057.67     1047.65     32.30 o 
   9   1   2       85.91       81.29     12.70 o 
  10   1   2        5.10       10.22      9.55 o 
  11   1   2        6.95       12.31     16.84 o 
  12   1   2       37.10       42.49     24.45 o 
  13   1   2       16.37       40.36     27.02 o 
 -12   2   2        0.34        2.14     20.18 o 
 -11   2   2        1.43       -2.22     11.45 o 
 -10   2   2       23.36       27.96     14.51 o 
  -9   2   2       70.62       51.75     15.42 o 
  -8   2   2      955.96      846.31     56.69 o 
  -7   2   2      315.52      282.39     23.28 o 
  -6   2   2        6.33        8.09      4.75 o 
  -5   2   2      574.27      571.22     28.01 o 
  -4   2   2     3266.25     3720.73    212.15 o 
  -3   2   2     5551.36     5997.74    365.59 o 
  -2   2   2     1133.11     1262.71     72.31 o 
  -1   2   2     8528.54     8793.60    195.52 o 
   0   2   2     1387.29     1383.54     69.04 o 
   1   2   2      176.13      165.45     14.29 o 
   2   2   2     5157.25     5393.32    301.68 o 
   3   2   2     2802.05     2780.89     37.85 o 
   4   2   2      227.48      243.30     12.10 o 
   5   2   2     1417.13     1361.24     47.17 o 
   6   2   2     1219.04     1222.53     36.56 o 
   7   2   2     1281.91     1196.22     51.08 o 
   8   2   2      921.54      889.38     30.07 o 
   9   2   2      601.95      599.77     27.28 o 
  10   2   2        9.57        7.47      9.86 o 
  11   2   2      114.97      128.17     31.38 o 
  12   2   2        0.40       -3.68     18.98 o 
 -12   3   2       18.56       40.10     28.73 o 
 -11   3   2        2.98        9.11     14.69 o 
 -10   3   2      224.98      236.24     39.76 o 
  -9   3   2      134.15      119.53     20.26 o 
  -8   3   2      189.02      179.21     30.01 o 
  -7   3   2     1829.62     1655.58    101.71 o 
  -6   3   2      402.82      395.27     25.83 o 
  -5   3   2      231.82      283.17     22.65 o 
  -4   3   2      391.22      527.72     31.02 o 
  -3   3   2        8.83        2.86      2.58 o 
  -2   3   2       37.96       34.21      4.65 o 
  -1   3   2     1230.55     1359.80     27.04 o 
   0   3   2     6020.18     6564.11    241.12 o 
   1   3   2      345.45      318.32     22.21 o 
   2   3   2      108.05      115.94      9.49 o 
   3   3   2     1067.05     1068.90     64.48 o 
   4   3   2     2429.07     2350.54     70.92 o 
   5   3   2     3197.26     3073.89    125.90 o 
   6   3   2     1975.21     1894.02     61.42 o 
   7   3   2       62.54       51.09      8.91 o 
   8   3   2      382.20      406.30     54.89 o 
   9   3   2      329.88      374.22     43.44 o 
  10   3   2       32.09       47.25     18.60 o 
  11   3   2      412.28      509.85     50.87 o 
 -11   4   2      409.28      426.23     39.00 o 
 -10   4   2      136.46      134.32     24.02 o 
  -9   4   2      391.81      397.44     33.43 o 
  -8   4   2      130.89      120.16     19.39 o 
  -7   4   2      145.11      147.64     19.15 o 
  -6   4   2      465.42      434.27     28.59 o 
  -5   4   2     3825.23     3421.31    177.33 o 
  -4   4   2     1942.30     2031.28    142.12 o 
  -3   4   2     1049.08     1109.96     41.10 o 
  -2   4   2      423.16      453.30     15.48 o 
  -1   4   2       85.26       57.60      6.21 o 
   0   4   2       91.89       64.09      6.84 o 
   1   4   2       43.42       59.85      5.67 o 
   2   4   2     3298.13     3550.05    217.46 o 
   3   4   2      208.32      243.48     11.10 o 
   4   4   2     5408.02     5510.21    209.62 o 
   5   4   2       43.17       48.23      7.26 o 
   6   4   2      457.44      434.88     25.95 o 
   7   4   2      975.05      922.24     53.32 o 
   8   4   2      173.14      164.87     19.01 o 
   9   4   2        3.56        5.66      7.90 o 
  10   4   2      325.97      403.73     31.15 o 
  11   4   2      247.56      321.85     47.41 o 
 -11   5   2      131.82      177.67     42.41 o 
 -10   5   2        6.85        9.02     13.93 o 
  -9   5   2      266.95      251.00     29.03 o 
  -8   5   2      406.69      429.02     35.18 o 
  -7   5   2      434.98      405.15     30.58 o 
  -6   5   2      362.79      347.31     27.06 o 
  -5   5   2      843.84      817.17     57.97 o 
  -4   5   2        1.92        1.91      4.58 o 
  -3   5   2     1838.03     1792.34     78.42 o 
  -2   5   2       48.17       53.50      7.34 o 
  -1   5   2      190.20      154.72     15.09 o 
   0   5   2       71.11       70.95      7.41 o 
   1   5   2     1891.60     1988.53    102.09 o 
   2   5   2     1904.02     2111.87    109.04 o 
   3   5   2      482.04      524.84     31.53 o 
   4   5   2        1.87        2.71      3.16 o 
   5   5   2      172.45      187.29     11.62 o 
   6   5   2       93.21       81.43     17.10 o 
   7   5   2      327.42      300.19     48.27 o 
   8   5   2      239.26      235.71     22.95 o 
   9   5   2        5.32        3.10      8.34 o 
  10   5   2       26.18        9.35     10.21 o 
  11   5   2       29.95       24.49     16.89 o 
  12   5   2       46.94       36.25     23.09 o 
 -10   6   2       16.79       17.09     14.78 o 
  -9   6   2      185.56      195.94     27.55 o 
  -8   6   2        0.41       -2.25     10.32 o 
  -7   6   2      684.36      627.13     39.23 o 
  -6   6   2      212.12      190.57     22.35 o 
  -5   6   2       15.76       26.98     10.26 o 
  -4   6   2       61.28       53.80     13.16 o 
  -3   6   2      668.50      671.92     23.81 o 
  -2   6   2       19.80       19.64      6.05 o 
  -1   6   2      685.27      676.33     22.33 o 
   0   6   2       13.94       18.31      5.14 o 
   1   6   2        1.40       -1.29      3.02 o 
   2   6   2      633.22      690.21     38.20 o 
   3   6   2     1205.73     1275.27     71.18 o 
   4   6   2      700.71      666.73     31.85 o 
   5   6   2     2102.14     2005.78    132.32 o 
   6   6   2      768.51      710.17     35.88 o 
   7   6   2     1579.19     1558.42    110.64 o 
   8   6   2      238.93      249.28     24.37 o 
   9   6   2       24.65       20.26     11.57 o 
  10   6   2        2.02        5.32      9.86 o 
  11   6   2       30.81       23.43     14.11 o 
  12   6   2       15.11       22.23     21.80 o 
 -10   7   2       44.63       46.07     20.80 o 
  -9   7   2        1.10        6.12     17.91 o 
  -8   7   2       45.72       56.24     18.35 o 
  -7   7   2        0.34        2.02     10.19 o 
  -6   7   2        1.32        8.16      9.39 o 
  -5   7   2      670.03      591.37     35.79 o 
  -4   7   2       63.47       70.23     15.27 o 
  -3   7   2       31.92       18.45      6.91 o 
  -2   7   2      720.37      721.93     30.97 o 
  -1   7   2        0.27        0.45      4.41 o 
   0   7   2       33.90       36.81      7.39 o 
   1   7   2      208.17      171.15     17.18 o 
   2   7   2       64.90       69.06     20.01 o 
   3   7   2      275.20      269.35     26.21 o 
   4   7   2     3608.21     3585.13    351.67 o 
   5   7   2     1737.42     1644.96    169.12 o 
   6   7   2     2853.35     2737.69    313.37 o 
   7   7   2        1.11        1.22      8.85 o 
   8   7   2      977.13      983.83     82.55 o 
   9   7   2       38.74       40.59     14.27 o 
  10   7   2      114.87      132.03     23.62 o 
  11   7   2        0.92        3.45     11.99 o 
  12   7   2       75.11       67.46     30.52 o 
  13   7   2        8.00       20.35     27.28 o 
  -9   8   2       16.84       19.14     17.70 o 
  -8   8   2        0.13        5.15     13.12 o 
  -7   8   2       66.25       70.43     37.83 o 
  -6   8   2        0.31       -0.51     10.79 o 
  -5   8   2      194.61      217.42     24.76 o 
  -4   8   2       34.27       26.82     12.41 o 
  -3   8   2      166.62      153.42     19.43 o 
  -2   8   2      155.12      183.03     18.19 o 
  -1   8   2     2194.25     2199.28     60.39 o 
   0   8   2      166.53      173.01     18.89 o 
   1   8   2       10.31        2.07      6.79 o 
   2   8   2      588.47      617.41     33.72 o 
   3   8   2      195.06      190.75     28.56 o 
   4   8   2      425.01      426.34     30.74 o 
   5   8   2      169.34      169.89     21.33 o 
   6   8   2     1600.74     1538.60    136.38 o 
   7   8   2       31.33       38.83     13.54 o 
   8   8   2      425.79      374.35     60.49 o 
   9   8   2       56.50       51.44     17.66 o 
  10   8   2      689.15      758.55     94.05 o 
  11   8   2       64.00       97.89     23.93 o 
  12   8   2      201.58      247.36     46.77 o 
  -9   9   2       69.41       79.09     35.65 o 
  -8   9   2       35.31       27.34     18.73 o 
  -7   9   2       39.32       57.05     19.02 o 
  -6   9   2        3.90        4.43     12.40 o 
  -5   9   2      617.36      609.15     44.63 o 
  -4   9   2      651.59      692.01     41.28 o 
  -3   9   2      275.80      238.30     36.17 o 
  -2   9   2      406.40      318.84     39.59 o 
  -1   9   2       14.91       10.30      9.67 o 
   0   9   2       13.84        9.88     10.60 o 
   1   9   2     2217.34     2065.86     78.88 o 
   2   9   2        8.20        2.75      9.12 o 
   3   9   2      343.09      345.42     28.63 o 
   4   9   2       32.21       31.59     12.46 o 
   5   9   2       14.17       27.27     12.61 o 
   6   9   2        0.08        3.94      9.49 o 
   7   9   2       15.80       12.11     11.44 o 
   8   9   2      749.29      788.70     76.95 o 
   9   9   2      164.51      180.80     56.47 o 
  10   9   2      165.50      227.68     53.31 o 
  11   9   2      175.59      169.66     36.47 o 
  -8  10   2       41.10       60.77     23.56 o 
  -7  10   2      171.72      192.62     30.67 o 
  -6  10   2       71.97       66.58     20.73 o 
  -5  10   2       39.45       43.35     25.31 o 
  -4  10   2      221.44      208.54     39.25 o 
  -3  10   2      155.30      157.67     34.03 o 
  -2  10   2      165.73      193.49     35.74 o 
  -1  10   2      175.44      185.42     23.00 o 
   0  10   2      324.81      295.26     27.60 o 
   1  10   2      133.99      126.77     20.62 o 
   2  10   2      410.27      390.87     36.42 o 
   3  10   2      168.63      174.34     22.67 o 
   4  10   2       10.04       11.61     10.70 o 
   5  10   2      140.50      129.35     35.61 o 
   6  10   2        0.54       -2.24      9.82 o 
   7  10   2       57.72       52.89     18.35 o 
   8  10   2        5.17        2.79     11.53 o 
   9  10   2       10.26       10.39     13.90 o 
  10  10   2       11.20       16.79     15.19 o 
  11  10   2        1.32        8.46     22.91 o 
  -6  11   2       42.71       26.16     25.31 o 
  -5  11   2        3.77        0.51     17.61 o 
  -4  11   2        0.67       -9.15     14.45 o 
  -3  11   2       28.07       40.53     25.31 o 
  -2  11   2      447.70      449.66     55.06 o 
  -1  11   2       49.40       26.51     21.97 o 
   0  11   2      539.25      505.35     45.44 o 
   1  11   2       61.79       73.77     19.35 o 
   2  11   2       54.77       57.28     19.75 o 
   3  11   2       33.03       41.31     15.80 o 
   4  11   2       24.24       14.51     12.54 o 
   5  11   2       15.45       19.42     14.13 o 
   6  11   2       32.26       45.19     17.46 o 
   7  11   2      142.55      178.56     27.78 o 
   8  11   2      144.25      144.98     27.54 o 
   9  11   2       69.34       76.70     23.65 o 
  -4  12   2        8.94        4.87     20.52 o 
  -3  12   2       17.94       16.25     23.51 o 
  -2  12   2        1.01        6.07     19.41 o 
  -1  12   2       98.07       71.65     31.38 o 
   0  12   2        9.64       15.56     21.12 o 
   1  12   2       65.28       74.00     20.62 o 
   2  12   2        3.42       -9.37      9.37 o 
   3  12   2      197.89      223.31     29.49 o 
   4  12   2      121.15      134.97     24.89 o 
   5  12   2      166.73      220.54     30.42 o 
   6  12   2       51.33       63.33     21.69 o 
   7  12   2      102.70       93.49     34.16 o 
  -1  13   2       30.96       38.31     27.70 o 
   0  13   2       75.59       48.14     28.99 o 
   1  13   2      100.80       83.37     33.09 o 
   2  13   2       17.71       36.45     18.54 o 
   3  13   2       66.03       81.06     23.35 o 
   4  13   2       28.68       29.69     17.50 o 
   5  13   2      106.43      135.46     29.46 o 
  -3 -13   3        7.65       17.02     21.38 o 
  -2 -13   3        4.13       -8.89     12.64 o 
  -1 -13   3        9.05        7.51     15.56 o 
   0 -13   3       31.30       36.25     18.92 o 
   1 -13   3        9.95       -8.21     21.89 o 
  -6 -12   3       53.68       72.24     23.32 o 
  -5 -12   3        0.10        7.27     13.65 o 
  -4 -12   3        2.64        0.10     13.50 o 
  -3 -12   3       73.11       68.63     23.17 o 
  -2 -12   3      314.19      336.99     42.88 o 
  -1 -12   3       21.95       13.05     14.68 o 
   0 -12   3      135.91      156.24     27.40 o 
   1 -12   3       23.95       23.80     14.98 o 
   2 -12   3      145.35      163.99     39.25 o 
   3 -12   3       12.32       10.35     22.83 o 
   4 -12   3      118.33       82.17     34.71 o 
  -8 -11   3       55.23       64.20     21.57 o 
  -7 -11   3       17.47       10.60     19.58 o 
  -6 -11   3        6.15        4.22     12.61 o 
  -5 -11   3       47.20       48.13     18.47 o 
  -4 -11   3       79.99       81.22     20.73 o 
  -3 -11   3      117.22      116.44     24.48 o 
  -2 -11   3        2.52        4.10     10.66 o 
  -1 -11   3      307.24      315.13     31.46 o 
   0 -11   3      148.44      126.65     22.80 o 
   1 -11   3       40.23       29.66     15.62 o 
   2 -11   3       59.96       81.15     20.70 o 
   3 -11   3      102.72      106.88     34.12 o 
   4 -11   3      326.14      356.97     50.28 o 
  -9 -10   3       92.21       80.03     26.25 o 
  -8 -10   3       10.70       14.11     13.27 o 
  -7 -10   3      150.04      158.63     25.34 o 
  -6 -10   3      219.89      210.72     27.89 o 
  -5 -10   3       83.22       83.92     20.61 o 
  -4 -10   3       67.72       66.45     18.11 o 
  -3 -10   3        4.74        4.87      9.57 o 
  -2 -10   3      263.66      255.43     27.50 o 
  -1 -10   3       71.84       72.34     17.80 o 
   0 -10   3        9.32        9.49     10.20 o 
   1 -10   3      624.78      646.49     41.23 o 
   2 -10   3      123.20      135.75     31.72 o 
   3 -10   3      173.04      181.51     24.52 o 
   4 -10   3        3.09        4.02     16.59 o 
   5 -10   3       96.58       99.18     32.58 o 
 -11  -9   3        0.73        7.01     18.64 o 
 -10  -9   3       47.63       58.96     21.80 o 
  -9  -9   3       77.55      101.44     32.06 o 
  -8  -9   3      192.13      201.57     26.86 o 
  -7  -9   3       71.56       82.78     20.22 o 
  -6  -9   3      537.33      506.86     78.58 o 
  -5  -9   3      132.61      134.34     20.92 o 
  -4  -9   3     1744.79     1554.80    143.26 o 
  -3  -9   3      102.16      105.80     19.17 o 
  -2  -9   3        8.50        3.80      8.72 o 
  -1  -9   3        2.40        9.91      9.19 o 
   0  -9   3      492.53      483.77     33.14 o 
   1  -9   3        0.41        5.55      9.25 o 
   2  -9   3      170.95      198.72     22.91 o 
   3  -9   3       31.18       28.16     12.72 o 
   4  -9   3        6.40       -2.22     12.65 o 
   5  -9   3       23.46       25.74     19.41 o 
   6  -9   3       15.21       18.38     19.58 o 
   7  -9   3      158.39      150.23     39.25 o 
   8  -9   3       25.94       34.71     27.87 o 
   9  -9   3        5.91        2.22     24.20 o 
 -11  -8   3       34.07       39.87     18.97 o 
 -10  -8   3       27.00       55.55     20.10 o 
  -9  -8   3        5.91        5.31     11.30 o 
  -8  -8   3       44.68       50.40     16.79 o 
  -7  -8   3      188.99      159.14     22.02 o 
  -6  -8   3      133.67      126.47     19.84 o 
  -5  -8   3      110.71      118.75     18.78 o 
  -4  -8   3      292.69      253.86     24.67 o 
  -3  -8   3      141.84      169.34     20.67 o 
  -2  -8   3     1450.36     1494.13     54.32 o 
  -1  -8   3      504.88      542.23     33.06 o 
   0  -8   3       35.79       38.65     18.04 o 
   1  -8   3     2455.48     2402.06     66.35 o 
   2  -8   3       13.49       14.63     10.26 o 
   3  -8   3      283.99      285.06     19.94 o 
   4  -8   3       69.72       56.67     12.06 o 
   5  -8   3       56.28       66.64     16.44 o 
   6  -8   3        4.11        1.55     10.82 o 
   7  -8   3      407.01      420.67     51.90 o 
   8  -8   3      432.83      418.19     53.95 o 
   9  -8   3        4.62      -13.77     18.38 o 
 -12  -7   3        0.09        2.48     20.95 o 
 -11  -7   3        0.22        7.71     13.00 o 
 -10  -7   3        0.56        2.53     11.26 o 
  -9  -7   3       42.88       34.36     15.39 o 
  -8  -7   3      395.10      403.09     32.88 o 
  -7  -7   3      145.59      125.84     19.79 o 
  -6  -7   3        0.14       -1.15      6.58 o 
  -5  -7   3        9.72       15.36      9.20 o 
  -4  -7   3      493.78      482.75     34.24 o 
  -3  -7   3      630.64      692.41     54.98 o 
  -2  -7   3      271.27      283.59     24.97 o 
  -1  -7   3     3564.70     3588.19    135.18 o 
   0  -7   3      143.24      146.90     17.11 o 
   1  -7   3      393.12      411.94     26.51 o 
   2  -7   3      698.05      665.64     27.19 o 
   3  -7   3     1169.36     1231.64     40.74 o 
   4  -7   3       62.50       77.59     12.52 o 
   5  -7   3      710.23      755.92     32.02 o 
   6  -7   3       65.47       68.74     21.46 o 
   8  -7   3       33.63       30.44     21.80 o 
   9  -7   3       12.94       23.68     22.15 o 
  10  -7   3       62.73       59.25     32.06 o 
 -12  -6   3      248.47      282.50     49.16 o 
 -11  -6   3       89.44       89.61     33.69 o 
 -10  -6   3      741.95      799.46    148.43 o 
  -9  -6   3        1.77        6.04      9.88 o 
  -8  -6   3      167.15      194.51     23.19 o 
  -7  -6   3      127.94      129.68     18.40 o 
  -6  -6   3      287.56      268.20     50.83 o 
  -5  -6   3      700.87      674.93     35.19 o 
  -4  -6   3        3.45        2.20      6.49 o 
  -3  -6   3      863.27      853.15     57.59 o 
  -2  -6   3      853.75      874.15     35.99 o 
  -1  -6   3      336.74      345.38     22.70 o 
   0  -6   3       31.02       32.03      6.51 o 
   1  -6   3     1880.84     1854.47     96.74 o 
   2  -6   3        2.44        2.02      4.41 o 
   3  -6   3     1437.23     1395.49     59.05 o 
   4  -6   3      203.52      193.08     15.32 o 
   5  -6   3     1385.49     1406.14     92.68 o 
   6  -6   3       19.79       20.42     10.56 o 
   7  -6   3       14.88        5.85      9.51 o 
   8  -6   3       10.78       11.54     15.99 o 
   9  -6   3       38.17       50.45     25.91 o 
  10  -6   3        2.03        2.39     21.29 o 
 -13  -5   3       15.53       -1.11     21.12 o 
 -12  -5   3      193.82      208.20     43.01 o 
 -11  -5   3      321.45      329.70     48.39 o 
 -10  -5   3      416.26      429.40     34.52 o 
  -9  -5   3      417.34      364.52     50.79 o 
  -8  -5   3      290.22      356.40     32.19 o 
  -7  -5   3        2.24        2.98      7.61 o 
  -6  -5   3      471.71      486.71     39.89 o 
  -5  -5   3      770.95      739.83     97.73 o 
  -4  -5   3     3341.73     3121.94    172.54 o 
  -3  -5   3       31.83       22.55      7.81 o 
  -2  -5   3        3.79        2.52      4.60 o 
  -1  -5   3      186.10      200.13      9.89 o 
   0  -5   3       59.15       85.48      7.90 o 
   1  -5   3      575.39      661.43     20.84 o 
   2  -5   3      205.05      207.81     13.03 o 
   3  -5   3        6.81       13.85      5.24 o 
   4  -5   3      270.95      275.04     16.24 o 
   5  -5   3      288.92      296.96     33.52 o 
   6  -5   3      129.68      169.20     15.08 o 
   7  -5   3      142.45      183.87     21.35 o 
   8  -5   3       12.97        8.38     14.19 o 
   9  -5   3        0.21       11.20     16.84 o 
  11  -5   3        8.79       18.30     24.88 o 
 -13  -4   3       67.63       49.85     29.84 o 
 -12  -4   3       52.83       45.32     27.02 o 
  -9  -4   3      252.69      248.90     33.77 o 
  -8  -4   3      903.97      845.20     54.89 o 
  -7  -4   3      482.56      433.07     38.56 o 
  -6  -4   3      619.34      681.17     47.57 o 
  -5  -4   3     2126.30     2354.17    112.40 o 
  -4  -4   3      265.34      321.38     27.72 o 
  -3  -4   3     2794.82     3287.66    206.02 o 
  -2  -4   3      181.19      169.56      6.85 o 
  -1  -4   3        4.97        4.29      2.52 o 
   0  -4   3      123.07      138.08      8.62 o 
   1  -4   3     1261.83     1200.66     55.78 o 
   2  -4   3       20.89       25.00      5.52 o 
   3  -4   3     1563.02     1566.05     71.09 o 
   4  -4   3      213.12      195.80     18.96 o 
   5  -4   3      394.45      387.27     38.98 o 
   6  -4   3      203.87      196.36     26.33 o 
   7  -4   3        1.05       -1.25      5.36 o 
   8  -4   3        3.21       -4.62     10.60 o 
   9  -4   3        6.48       14.19     16.50 o 
  10  -4   3       39.74       46.77     23.94 o 
  11  -4   3      112.11       88.24     31.81 o 
  12  -4   3       59.24       95.34     35.14 o 
 -13  -3   3       10.77        1.45     22.57 o 
 -12  -3   3       29.24       10.60     21.29 o 
 -11  -3   3        0.27       -2.74     16.25 o 
 -10  -3   3       28.09       27.45     19.92 o 
  -9  -3   3       31.16       22.90     10.49 o 
  -8  -3   3      439.16      465.50     23.13 o 
  -7  -3   3     1242.47     1247.23     74.93 o 
  -6  -3   3       17.37       17.45      5.85 o 
  -5  -3   3      697.54      879.43     51.52 o 
  -4  -3   3       37.14       43.35      6.40 o 
  -3  -3   3     6095.00     6638.06    394.13 o 
  -2  -3   3     1556.72     1756.71     67.43 o 
  -1  -3   3     2135.61     2042.29     25.56 o 
   0  -3   3      897.22      857.70     36.43 o 
   1  -3   3      912.78      927.77     44.79 o 
   2  -3   3     1633.34     1593.42     67.23 o 
   3  -3   3      787.35      756.63     41.94 o 
   4  -3   3        5.09        3.66      3.63 o 
   5  -3   3      307.39      335.82     28.85 o 
   6  -3   3     1347.05     1339.07    127.67 o 
   7  -3   3      556.61      563.33     35.68 o 
   8  -3   3      558.83      533.24     44.85 o 
   9  -3   3        1.64       11.88     14.71 o 
  10  -3   3       30.20       15.99     17.87 o 
  12  -3   3       18.09       20.52     23.94 o 
 -13  -2   3      108.33      102.18     37.96 o 
 -12  -2   3        3.41       14.11     19.58 o 
 -11  -2   3       86.44       87.73     29.67 o 
 -10  -2   3      218.58      254.80     26.22 o 
  -9  -2   3      101.89      127.49     18.46 o 
  -8  -2   3      482.71      443.95     23.91 o 
  -7  -2   3      173.47      175.76     13.95 o 
  -6  -2   3      535.75      505.96     41.22 o 
  -5  -2   3      420.86      439.64     27.16 o 
  -4  -2   3      101.14      106.57      9.70 o 
  -3  -2   3      144.37      233.18     12.74 o 
  -2  -2   3     4263.24     4817.39    199.50 o 
  -1  -2   3    16793.45    18136.07    553.98 o 
   0  -2   3    16668.81    17756.08    377.56 o 
   1  -2   3     1019.09     1130.09     46.84 o 
   2  -2   3     2036.06     2416.80     97.29 o 
   3  -2   3      354.11      365.44     13.97 o 
   4  -2   3     5943.46     5891.61    300.47 o 
   5  -2   3     1084.43     1109.46     65.79 o 
   6  -2   3     1665.53     1572.26     98.90 o 
   7  -2   3       25.58       23.40      7.01 o 
   8  -2   3     1608.32     1519.73     54.29 o 
   9  -2   3       95.97      115.00     30.01 o 
  10  -2   3      200.61      191.44     35.40 o 
  11  -2   3       76.89      102.95     32.92 o 
 -13  -1   3       87.53      132.61     40.02 o 
 -12  -1   3       50.86       78.65     21.18 o 
 -11  -1   3      538.33      692.06    137.40 o 
 -10  -1   3       47.15       60.49     17.53 o 
  -9  -1   3        7.28        8.65      9.20 o 
  -8  -1   3        9.23        1.36      7.46 o 
  -7  -1   3       61.47       61.56     12.78 o 
  -6  -1   3       47.06       35.46      6.78 o 
  -5  -1   3     2747.28     2747.91    147.31 o 
  -4  -1   3      194.74      164.15     12.41 o 
  -3  -1   3     2274.49     2465.62     89.63 o 
  -2  -1   3       26.36       24.54      3.65 o 
  -1  -1   3        2.76        4.59      2.06 o 
   0  -1   3     7582.41     8041.10    282.27 o 
   1  -1   3    12487.48    13519.66    397.13 o 
   2  -1   3    26164.72    26620.23    988.47 o 
   3  -1   3       66.15       70.36      5.93 o 
   4  -1   3      916.44      828.15     33.53 o 
   5  -1   3      182.24      164.50     18.08 o 
   6  -1   3     2106.92     1999.61     94.63 o 
   7  -1   3      257.00      277.07     16.92 o 
   8  -1   3      294.54      245.60     17.10 o 
   9  -1   3       11.02       12.33      8.99 o 
  10  -1   3      695.85      728.23     62.16 o 
  11  -1   3        9.66        7.35     18.13 o 
  13  -1   3       20.82       19.32     23.86 o 
 -13   0   3      268.89      353.28     38.45 o 
 -12   0   3       43.99       38.81     16.86 o 
 -11   0   3      181.85      231.35     27.54 o 
 -10   0   3      176.80      175.44     23.30 o 
  -9   0   3      404.84      472.75     32.34 o 
  -8   0   3       11.33       11.71      8.97 o 
  -7   0   3      430.88      452.56     48.57 o 
  -6   0   3       39.17       40.92      7.06 o 
  -5   0   3     6038.71     5551.31    291.28 o 
  -4   0   3       11.01        7.78      3.20 o 
  -3   0   3     3205.04     3275.02    153.82 o 
  -2   0   3       58.91       63.36      5.46 o 
  -1   0   3      213.91      251.83     13.60 o 
   0   0   3       13.65       17.30      2.21 o 
   1   0   3     1040.09     1070.75     20.28 o 
   2   0   3    10584.16    10008.83    189.93 o 
   3   0   3       12.74        7.95      2.37 o 
   4   0   3       50.93       58.14      7.01 o 
   5   0   3      623.35      617.97     19.05 o 
   6   0   3       51.68       56.87      8.06 o 
   7   0   3       19.17       10.32      5.32 o 
   8   0   3      623.69      639.09     25.62 o 
   9   0   3       65.00       68.60     11.98 o 
  10   0   3        8.58       -4.96     13.51 o 
  11   0   3      203.83      241.72     40.70 o 
  12   0   3        1.06        1.54     18.21 o 
  13   0   3        1.88       13.94     22.74 o 
 -13   1   3        9.36       21.63     24.88 o 
 -12   1   3       22.49       31.56     16.72 o 
 -11   1   3       92.55       97.35     22.37 o 
 -10   1   3       37.40       63.33     17.03 o 
  -9   1   3      242.50      249.58     24.78 o 
  -8   1   3     1053.91     1091.64     54.29 o 
  -7   1   3     1119.83     1084.47    127.70 o 
  -6   1   3     1292.73     1226.16     48.08 o 
  -5   1   3       67.16       63.16      6.90 o 
  -4   1   3      113.68       84.15     10.08 o 
  -3   1   3     2411.95     2456.56     28.90 o 
  -2   1   3      405.45      425.34     54.17 o 
  -1   1   3      764.70      887.50     80.24 o 
   0   1   3     1982.97     2010.76    114.83 o 
   1   1   3     1849.31     1908.88    104.43 o 
   2   1   3    27619.46    27354.97   1318.41 o 
   3   1   3       48.88       62.74      7.07 o 
   4   1   3        2.25        0.89      2.27 o 
   5   1   3     1506.49     1399.50     34.24 o 
   6   1   3        2.62        1.60      3.24 o 
   7   1   3      140.77      172.77     14.62 o 
   8   1   3      139.75      139.44     13.46 o 
   9   1   3      212.32      227.97     17.51 o 
  10   1   3      103.30      105.63     18.96 o 
  11   1   3       17.18       41.73     23.26 o 
  12   1   3        1.38        2.65     16.33 o 
  13   1   3       14.88       41.30     26.93 o 
  14   1   3        3.07        2.91     26.08 o 
 -12   2   3        0.87        2.92     13.76 o 
 -11   2   3       18.79       14.98     14.20 o 
 -10   2   3       18.35        8.73     12.57 o 
  -9   2   3       18.66       13.23     11.02 o 
  -8   2   3       54.76       35.75     13.58 o 
  -7   2   3      566.07      533.15     57.07 o 
  -6   2   3      630.88      599.21     30.50 o 
  -5   2   3      447.74      557.42     42.27 o 
  -4   2   3      216.40      249.03     15.23 o 
  -3   2   3      206.00      167.31     12.79 o 
  -2   2   3     2353.78     2375.73    150.57 o 
  -1   2   3    17818.05    17733.60    920.39 o 
   0   2   3    22893.43    23578.81   1553.80 o 
   1   2   3    11622.01    12416.68    847.79 o 
   2   2   3    12999.23    13751.37    874.20 o 
   3   2   3      897.26      904.26     56.76 o 
   4   2   3     1207.77     1102.65     36.80 o 
   5   2   3       80.76       63.13      7.16 o 
   6   2   3      969.55      915.96     32.17 o 
   7   2   3     1073.61     1002.23     29.42 o 
   8   2   3     1376.77     1402.41     49.41 o 
   9   2   3      105.14       92.07     13.15 o 
  10   2   3       24.97       18.62     11.36 o 
  11   2   3        0.09        2.39     14.79 o 
  12   2   3        2.34       -2.05     16.25 o 
 -12   3   3       23.83       34.97     19.54 o 
 -11   3   3      385.82      416.77     70.24 o 
 -10   3   3        1.14        3.68     11.68 o 
  -9   3   3      389.00      381.87     32.02 o 
  -8   3   3      193.06      181.47     22.06 o 
  -7   3   3      335.53      323.26     26.29 o 
  -6   3   3     1099.76     1077.46     53.14 o 
  -5   3   3      451.55      507.42     27.39 o 
  -4   3   3     1252.22     1488.09    114.29 o 
  -3   3   3     4818.23     5401.11    236.43 o 
  -2   3   3     2034.95     2214.59     44.19 o 
  -1   3   3     4555.59     4421.64    186.24 o 
   0   3   3     3571.22     3599.10    179.79 o 
   1   3   3      911.36     1019.22     46.14 o 
   2   3   3     3940.54     4686.98    302.02 o 
   3   3   3     1093.60     1089.14     53.91 o 
   4   3   3     3384.00     3384.36    130.90 o 
   5   3   3     2156.61     2162.34     84.89 o 
   6   3   3     2258.31     2231.15    106.66 o 
   7   3   3      860.59      858.94     30.99 o 
   8   3   3       59.89       57.96     10.50 o 
   9   3   3      483.96      484.71     29.91 o 
  10   3   3      298.09      320.56     22.14 o 
 -11   4   3      222.75      256.91     31.73 o 
 -10   4   3      582.91      653.09    167.84 o 
  -9   4   3      464.73      486.06     45.57 o 
  -8   4   3      506.75      576.91     37.10 o 
  -7   4   3       79.56       87.22     17.49 o 
  -6   4   3      536.17      537.59     50.66 o 
  -5   4   3     3268.79     3123.99    206.83 o 
  -4   4   3      540.90      534.76     26.93 o 
  -3   4   3     3293.26     3552.60    109.88 o 
  -2   4   3      734.81      797.81     19.86 o 
  -1   4   3        1.46        3.36      2.44 o 
   0   4   3      203.84      245.30     11.06 o 
   1   4   3     1228.16     1275.02     70.64 o 
   2   4   3     1592.15     1675.45    100.74 o 
   3   4   3      483.37      446.56     25.72 o 
   4   4   3      111.31      121.69     11.20 o 
   5   4   3     2091.69     2000.68     91.60 o 
   6   4   3      219.46      187.48     13.13 o 
   7   4   3      256.48      254.21     15.97 o 
   8   4   3      823.37      780.47     44.26 o 
   9   4   3      204.22      216.09     21.99 o 
  10   4   3      133.12      134.15     22.27 o 
  11   4   3      493.40      536.96     54.38 o 
  12   4   3       73.61       72.93     27.19 o 
 -11   5   3        8.82       18.30     16.34 o 
 -10   5   3      117.44      111.28     23.97 o 
  -9   5   3        6.09       -1.40     10.56 o 
  -8   5   3      437.95      483.35     36.03 o 
  -7   5   3      501.88      521.24     84.52 o 
  -6   5   3      383.24      356.19     27.71 o 
  -5   5   3        4.25        1.01      6.62 o 
  -4   5   3     2867.98     2649.48     89.82 o 
  -3   5   3        8.44        4.67      6.44 o 
  -2   5   3     1416.01     1440.30     32.53 o 
  -1   5   3       37.29       41.19      6.22 o 
   0   5   3       43.41       56.11      9.36 o 
   1   5   3       12.31        1.01      2.84 o 
   2   5   3       28.92       17.81      4.35 o 
   3   5   3     1668.86     1837.55    100.20 o 
   4   5   3      211.02      224.42     11.99 o 
   5   5   3       22.72       23.22      5.75 o 
   6   5   3       29.64       41.83     12.40 o 
   7   5   3      473.65      445.04     48.10 o 
   8   5   3      150.55      161.88     19.92 o 
   9   5   3       81.42       68.72     16.62 o 
  10   5   3       79.68       68.64     16.81 o 
  11   5   3       16.47       20.18     19.49 o 
  12   5   3       15.98       -0.60     19.15 o 
 -11   6   3        0.14        1.62     22.91 o 
 -10   6   3        2.46        1.96     13.24 o 
  -9   6   3        0.59       -6.70     11.15 o 
  -8   6   3      325.30      305.53     31.13 o 
  -7   6   3       89.19       71.96     17.82 o 
  -6   6   3      469.14      474.92     32.89 o 
  -5   6   3       38.61       37.06     12.04 o 
  -4   6   3       73.07       61.00     15.39 o 
  -3   6   3      650.59      657.84     24.29 o 
  -2   6   3      694.58      675.87     22.95 o 
  -1   6   3       55.57       52.81      7.94 o 
   0   6   3      208.35      221.34     13.09 o 
   1   6   3     1685.48     1814.92     65.43 o 
   2   6   3        7.89        9.71      4.43 o 
   3   6   3     1250.92     1238.22     36.71 o 
   4   6   3        3.59        5.26      6.03 o 
   5   6   3      119.71       97.69     25.99 o 
   6   6   3        1.05       -2.02      5.68 o 
   7   6   3      373.88      436.89     56.90 o 
   8   6   3        0.96        1.08      8.10 o 
   9   6   3       62.58       65.77     21.25 o 
  10   6   3       19.54        6.84     11.24 o 
  11   6   3       25.02       32.71     15.21 o 
  12   6   3        7.17       -9.49     17.02 o 
 -10   7   3       12.59        1.10     15.95 o 
  -9   7   3        6.10        8.29     14.61 o 
  -8   7   3       35.87       41.64     17.08 o 
  -7   7   3      120.52      144.26     22.13 o 
  -6   7   3        2.87        7.86      9.97 o 
  -5   7   3      167.39      164.19     21.43 o 
  -4   7   3        0.60        6.56      8.33 o 
  -3   7   3       40.34       19.29      9.02 o 
  -2   7   3      270.69      276.25     16.80 o 
  -1   7   3     2506.45     2524.60     66.48 o 
   0   7   3        4.08        1.90      4.24 o 
   1   7   3      126.34      125.19     10.94 o 
   2   7   3        3.38        4.58      6.43 o 
   3   7   3      666.70      610.19     57.46 o 
   4   7   3      125.56      127.47     28.09 o 
   5   7   3     1313.57     1240.31    171.35 o 
   6   7   3       33.03       25.22     11.03 o 
   7   7   3      399.93      479.14    111.79 o 
   8   7   3      143.49      175.44     32.75 o 
   9   7   3      169.78      195.50     24.41 o 
  10   7   3        7.17       -7.53     10.04 o 
  11   7   3        0.29       10.00     13.36 o 
  12   7   3        0.60        3.25     18.21 o 
 -10   8   3      215.35      250.01     50.19 o 
  -9   8   3       11.81       15.02     16.53 o 
  -8   8   3      124.29      135.35     26.60 o 
  -7   8   3      104.30       92.33     31.72 o 
  -6   8   3      201.97      230.29     27.30 o 
  -5   8   3       73.71       71.87     18.00 o 
  -4   8   3      595.36      557.64     87.64 o 
  -3   8   3      465.95      438.08     47.33 o 
  -2   8   3     1464.84     1406.50     53.40 o 
  -1   8   3        2.93        4.08      5.50 o 
   0   8   3      476.81      465.94     29.00 o 
   1   8   3     1007.96      940.31     45.32 o 
   2   8   3      136.09      135.44     17.26 o 
   3   8   3      802.93      785.26     38.48 o 
   4   8   3        0.62        6.12      7.90 o 
   5   8   3     1630.54     1681.34    204.31 o 
   6   8   3      215.44      236.03     25.08 o 
   7   8   3      119.70       99.74     18.44 o 
   8   8   3       31.98       32.82     13.91 o 
   9   8   3        6.56       15.64     11.71 o 
  10   8   3        6.82        6.78     12.79 o 
  11   8   3      255.53      341.77     35.55 o 
  12   8   3        1.18      -10.43     18.38 o 
  -9   9   3      166.39      195.63     46.34 o 
  -8   9   3      121.09      121.86     27.07 o 
  -7   9   3       26.83       26.15     17.78 o 
  -6   9   3      283.43      309.94     31.69 o 
  -5   9   3       52.95       71.25     18.55 o 
  -4   9   3      977.23      960.78    102.18 o 
  -3   9   3        3.70        0.29      9.12 o 
  -2   9   3      330.41      359.11     42.07 o 
  -1   9   3       33.59       22.78     10.66 o 
   0   9   3      339.81      296.22     25.58 o 
   1   9   3      175.96      186.22     21.53 o 
   2   9   3      570.84      552.82     51.60 o 
   3   9   3      389.93      372.86     29.07 o 
   4   9   3        2.61       -0.42      7.74 o 
   5   9   3        7.90        9.92      9.61 o 
   6   9   3       20.97       33.39     14.49 o 
   7   9   3      452.39      513.38     53.35 o 
   8   9   3        5.60        4.19     10.74 o 
   9   9   3      197.04      236.94     29.05 o 
  10   9   3       95.66      119.31     25.35 o 
  11   9   3        1.62        0.58     14.13 o 
  -8  10   3       71.56       43.95     28.81 o 
  -7  10   3      101.45      135.27     38.95 o 
  -6  10   3      238.69      234.15     50.15 o 
  -5  10   3       49.27       31.29     23.17 o 
  -4  10   3       26.68       13.25     19.84 o 
  -3  10   3      151.61      145.35     33.00 o 
  -2  10   3      120.40      119.87     32.92 o 
  -1  10   3       49.79       40.87     21.55 o 
   0  10   3      382.59      391.77     31.07 o 
   1  10   3      345.74      320.94     29.01 o 
   2  10   3      261.39      239.19     31.81 o 
   3  10   3      138.67      131.33     20.09 o 
   4  10   3        0.38       -0.01      8.81 o 
   5  10   3       23.31       24.12     12.14 o 
   6  10   3      235.54      233.91     73.58 o 
   7  10   3       23.50       18.95     14.50 o 
   8  10   3      140.14      180.34     40.87 o 
   9  10   3        1.81       -2.59     12.53 o 
  10  10   3       34.31       22.68     21.80 o 
  11  10   3       42.26       73.62     34.54 o 
  -6  11   3       21.08       21.63     26.85 o 
  -5  11   3        4.99       25.14     23.17 o 
  -4  11   3        5.24      -14.19     16.84 o 
  -3  11   3       17.26       28.81     22.57 o 
  -2  11   3       11.73       13.94     19.75 o 
  -1  11   3      622.33      651.45     63.87 o 
   0  11   3       24.62       20.21     13.11 o 
   1  11   3      179.35      182.02     24.97 o 
   2  11   3       67.70      101.54     21.65 o 
   3  11   3      178.11      166.46     24.44 o 
   4  11   3       19.04       20.81     13.44 o 
   5  11   3        6.98        8.50     11.91 o 
   6  11   3        5.60       -1.72     10.12 o 
   7  11   3       45.72       54.88     19.49 o 
   8  11   3      136.78      158.89     29.80 o 
   9  11   3       91.68      125.28     27.84 o 
  -4  12   3        3.96       11.54     23.86 o 
  -3  12   3        2.85       -1.03     19.07 o 
  -2  12   3       31.50       35.57     26.33 o 
  -1  12   3       10.06        7.70     19.24 o 
   0  12   3      278.74      267.88     45.66 o 
   1  12   3       43.69       14.53     14.42 o 
   2  12   3       72.86       94.82     22.74 o 
   3  12   3        1.22        4.41     12.52 o 
   4  12   3      209.79      212.09     31.12 o 
   5  12   3      194.42      203.11     46.39 o 
   6  12   3      172.30      227.63     60.84 o 
   7  12   3       57.36       81.67     24.11 o 
   8  12   3       82.81       78.58     33.94 o 
  -1  13   3       37.31       28.56     28.90 o 
   0  13   3        1.38       15.39     21.03 o 
   1  13   3       39.37       55.23     30.18 o 
   2  13   3       59.75       79.47     22.82 o 
   3  13   3        3.60        3.27     13.63 o 
   4  13   3      190.44      194.33     38.90 o 
   5  13   3       14.11       21.74     16.70 o 
   3  14   3       57.76       46.09     28.56 o 
  -2 -13   4        0.20       -0.43     13.64 o 
  -1 -13   4       62.83       46.31     20.52 o 
   0 -13   4        4.56        4.25     16.32 o 
   1 -13   4       69.20       63.47     22.02 o 
  -5 -12   4       20.69       40.04     19.09 o 
  -4 -12   4       62.59       48.38     19.36 o 
  -3 -12   4      118.06      107.38     30.18 o 
  -2 -12   4       59.27       57.92     23.64 o 
  -1 -12   4      424.59      410.67     97.13 o 
   0 -12   4       17.87       26.90     15.96 o 
   1 -12   4      260.15      242.91     31.91 o 
   2 -12   4      273.39      323.20     50.45 o 
   3 -12   4      104.32      130.14     39.67 o 
  -7 -11   4        1.92       -2.27     12.34 o 
  -6 -11   4      144.64      210.90     57.71 o 
  -5 -11   4      106.61      116.75     25.22 o 
  -4 -11   4       40.74       39.50     16.68 o 
  -3 -11   4       32.20       39.91     16.52 o 
  -2 -11   4      320.97      301.17     32.10 o 
  -1 -11   4       99.81      137.42     25.57 o 
   0 -11   4      317.17      311.85     32.36 o 
   1 -11   4      300.19      263.83     29.87 o 
   2 -11   4        8.67       15.41     13.42 o 
   3 -11   4       77.80       72.42     29.50 o 
   4 -11   4      158.53      230.52     42.24 o 
  -9 -10   4       87.13      106.42     25.82 o 
  -8 -10   4        1.79        3.88     13.27 o 
  -7 -10   4        0.31        2.66     11.67 o 
  -6 -10   4        1.45       11.85     11.62 o 
  -5 -10   4        8.46        4.30     10.79 o 
  -4 -10   4      373.44      379.22     53.61 o 
  -3 -10   4       16.07       15.09     13.12 o 
  -2 -10   4        1.11       -0.98      9.71 o 
  -1 -10   4        0.50       -2.75      8.86 o 
   0 -10   4       48.58       48.85     15.92 o 
   1 -10   4      260.36      265.33     37.07 o 
   2 -10   4       12.97       11.90     11.46 o 
   3 -10   4       57.50       82.73     19.62 o 
   4 -10   4       42.17       44.38     24.71 o 
 -10  -9   4       90.13      108.09     26.44 o 
  -9  -9   4       63.61       69.51     21.07 o 
  -8  -9   4        0.72        6.74     12.06 o 
  -7  -9   4      145.36      114.97     22.35 o 
  -6  -9   4       40.31       40.70     15.21 o 
  -5  -9   4       94.32      113.79     21.85 o 
  -4  -9   4       75.26       83.73     19.58 o 
  -3  -9   4        6.96        2.20     14.96 o 
  -2  -9   4        0.10        5.98      8.27 o 
  -1  -9   4      460.51      438.53     32.73 o 
   0  -9   4      143.27      142.16     19.99 o 
   1  -9   4      193.73      200.99     23.18 o 
   2  -9   4        8.25       20.67     11.70 o 
   3  -9   4       45.72       56.04     15.51 o 
   4  -9   4       19.52       14.09     11.86 o 
   5  -9   4        1.52       -4.96     14.36 o 
   6  -9   4        8.57       10.86     18.73 o 
   7  -9   4      143.78      131.50     36.42 o 
   8  -9   4      176.95      165.02     39.76 o 
 -11  -8   4        7.78        1.98     14.63 o 
 -10  -8   4       10.58        4.43     13.14 o 
  -9  -8   4        4.44        6.78     12.42 o 
  -8  -8   4      240.37      258.22     28.77 o 
  -7  -8   4       51.80       43.75     15.24 o 
  -6  -8   4      227.48      241.32     26.42 o 
  -5  -8   4       25.69       27.40     12.64 o 
  -4  -8   4      854.12      809.06     44.42 o 
  -3  -8   4        8.85        3.71      7.77 o 
  -2  -8   4      250.55      234.09     23.06 o 
  -1  -8   4      321.91      365.52     27.88 o 
   0  -8   4      502.00      525.60     37.28 o 
   1  -8   4       48.42       33.89     11.74 o 
   2  -8   4     1467.14     1504.60     53.52 o 
   3  -8   4        5.90       12.02      7.97 o 
   4  -8   4       85.73      103.06     14.63 o 
   5  -8   4       35.58       46.51     21.12 o 
   7  -8   4      305.49      333.72     47.54 o 
   8  -8   4        3.83        1.80     21.38 o 
   9  -8   4      314.73      298.06     51.99 o 
 -11  -7   4       11.73        4.79     21.46 o 
 -10  -7   4       94.98      113.52     24.19 o 
  -9  -7   4        2.98        6.09     10.69 o 
  -8  -7   4       54.84       50.85     16.31 o 
  -7  -7   4      152.22      136.87     20.08 o 
  -6  -7   4      544.64      535.35     59.85 o 
  -5  -7   4       73.02       59.67     17.44 o 
  -4  -7   4       40.85       40.27     12.59 o 
  -3  -7   4      972.44      866.81     62.97 o 
  -2  -7   4     2744.64     2678.30    113.33 o 
  -1  -7   4        0.67        4.72      6.91 o 
   0  -7   4     2428.10     2484.88     63.80 o 
   1  -7   4     1352.78     1284.73     34.21 o 
   2  -7   4     1011.78     1052.86     57.76 o 
   3  -7   4      137.19      143.68     14.28 o 
   4  -7   4      708.88      794.16     49.36 o 
   5  -7   4      289.43      278.43     20.35 o 
   6  -7   4      191.13      207.42     23.69 o 
   7  -7   4        6.66        8.21     15.56 o 
   9  -7   4       11.02       21.38     23.17 o 
  10  -7   4        9.54        7.35     23.17 o 
 -12  -6   4        8.86        5.64     22.32 o 
 -11  -6   4      240.94      289.09     47.80 o 
 -10  -6   4       35.04       35.21     15.86 o 
  -9  -6   4      543.61      489.49     47.54 o 
  -8  -6   4        5.76       -1.06      8.26 o 
  -7  -6   4       24.90       25.64     11.81 o 
  -6  -6   4        5.05        7.73      7.97 o 
  -5  -6   4        1.21        6.49      7.31 o 
  -4  -6   4     2044.78     2090.75     59.67 o 
  -3  -6   4        5.86        6.33      6.59 o 
  -2  -6   4     1367.20     1440.39     46.70 o 
  -1  -6   4     1172.25     1176.23     41.32 o 
   0  -6   4     1867.26     1878.10     47.67 o 
   1  -6   4       36.54       30.59      8.10 o 
   2  -6   4      670.15      671.18     35.65 o 
   3  -6   4      488.30      454.15     34.01 o 
   4  -6   4     1008.60      982.15     41.05 o 
   5  -6   4     1204.49     1214.79     87.05 o 
   6  -6   4      966.70     1014.34     73.40 o 
   7  -6   4      146.04      101.24     28.81 o 
   8  -6   4        0.73        5.13     15.13 o 
   9  -6   4        7.29        4.28     16.16 o 
 -12  -5   4        1.02      -10.43     19.07 o 
 -11  -5   4      176.37      166.73     38.90 o 
 -10  -5   4      410.31      504.04     56.26 o 
  -9  -5   4      232.02      207.71     24.91 o 
  -8  -5   4      170.60      174.85     20.88 o 
  -7  -5   4       62.86       61.21     17.23 o 
  -6  -5   4        0.27       -0.50      5.77 o 
  -5  -5   4       45.80       43.20     11.44 o 
  -4  -5   4      300.04      280.70     21.38 o 
  -3  -5   4      863.16      863.91     34.67 o 
  -2  -5   4      109.17      111.18      7.01 o 
  -1  -5   4       61.16       55.12     11.74 o 
   0  -5   4       13.46       10.07      4.30 o 
   1  -5   4      286.33      274.96     14.27 o 
   2  -5   4     1288.22     1324.11     53.23 o 
   3  -5   4     1604.98     1589.65     61.90 o 
   4  -5   4      142.77      174.22     19.40 o 
   5  -5   4     2683.08     2569.76    170.59 o 
   6  -5   4        5.36        2.63      6.02 o 
   7  -5   4      201.68      204.95     34.12 o 
   8  -5   4      129.51      156.21     31.47 o 
   9  -5   4        5.00       15.13     16.16 o 
  10  -5   4       21.47       24.54     22.23 o 
 -13  -4   4       14.12       32.15     26.25 o 
  -9  -4   4       26.59       21.67     11.56 o 
  -8  -4   4      106.04      103.14     16.59 o 
  -7  -4   4      260.56      229.40     28.39 o 
  -6  -4   4       30.52       34.55     22.02 o 
  -5  -4   4     2928.70     3102.00    238.00 o 
  -4  -4   4      787.53      838.22     52.87 o 
  -3  -4   4     2274.17     2724.13    144.38 o 
  -2  -4   4      380.96      340.44     11.75 o 
  -1  -4   4     2459.29     2664.34     64.67 o 
   0  -4   4        1.19        1.37      2.76 o 
   1  -4   4      315.35      340.16     14.23 o 
   2  -4   4     1747.80     1710.80     69.21 o 
   3  -4   4     1384.63     1453.82     70.49 o 
   4  -4   4        4.95        5.84      4.79 o 
   5  -4   4        1.65       -0.81      4.07 o 
   6  -4   4       54.02       55.22      9.89 o 
   7  -4   4      591.61      588.52     62.40 o 
   8  -4   4       13.13       21.55     16.42 o 
   9  -4   4      129.12      121.59     29.58 o 
  10  -4   4      102.43      122.27     34.89 o 
  11  -4   4       13.23        5.47     18.81 o 
 -13  -3   4       29.76       20.01     25.14 o 
 -12  -3   4       10.04       23.17     22.40 o 
 -11  -3   4       21.02       31.12     23.68 o 
 -10  -3   4        5.51        1.37     13.94 o 
  -9  -3   4      187.65      204.69     34.29 o 
  -8  -3   4      245.40      243.45     23.30 o 
  -7  -3   4      413.66      396.58     28.81 o 
  -6  -3   4      883.45      824.13     26.21 o 
  -5  -3   4      358.00      339.81     24.33 o 
  -4  -3   4     1318.18     1611.41    106.52 o 
  -3  -3   4    12044.28    13516.29    899.26 o 
  -2  -3   4      394.46      622.18     30.67 o 
  -1  -3   4      647.77      616.40     21.69 o 
   0  -3   4     1121.16      987.18     48.74 o 
   1  -3   4       75.18       51.77      5.89 o 
   2  -3   4      178.53      152.35     16.01 o 
   3  -3   4     1046.93      996.48     50.37 o 
   4  -3   4     1815.89     1832.35    116.97 o 
   5  -3   4       60.04       69.37      8.69 o 
   6  -3   4       26.50       28.11      7.24 o 
   7  -3   4       39.86       47.07      9.58 o 
   8  -3   4      171.46      225.18     32.11 o 
   9  -3   4      159.87      153.91     32.66 o 
  10  -3   4      217.46      254.80     41.47 o 
  11  -3   4       17.70       26.68     21.72 o 
 -13  -2   4        0.31       -3.51     21.55 o 
 -12  -2   4       57.11       85.42     32.41 o 
 -11  -2   4        1.78        9.06     18.55 o 
 -10  -2   4        0.01       -2.13     10.35 o 
  -9  -2   4        3.35       10.00     10.00 o 
  -8  -2   4      105.74      135.69     13.87 o 
  -7  -2   4      320.74      298.78     32.09 o 
  -6  -2   4      235.64      257.92     14.99 o 
  -5  -2   4     1678.75     1719.16    102.83 o 
  -4  -2   4       61.57       49.77      6.63 o 
  -3  -2   4     3199.17     3529.92    195.15 o 
  -2  -2   4      452.36      627.03     42.69 o 
  -1  -2   4    13320.14    13940.35    425.66 o 
   0  -2   4        6.37       11.63      2.92 o 
   1  -2   4     2558.27     2779.82    102.77 o 
   2  -2   4     1626.68     1875.71     67.08 o 
   3  -2   4       11.63       41.11      5.62 o 
   4  -2   4     1879.79     1821.78    110.53 o 
   5  -2   4     2743.21     2693.86    140.93 o 
   6  -2   4     1396.97     1307.95     74.60 o 
   7  -2   4      814.98      783.60     41.77 o 
   8  -2   4        0.53       -4.08      6.63 o 
   9  -2   4        5.59       10.17     14.45 o 
  10  -2   4       85.64       68.66     26.85 o 
  11  -2   4      283.72      278.48     45.57 o 
  12  -2   4       28.70       26.68     22.15 o 
 -13  -1   4        8.32        3.42     22.32 o 
 -12  -1   4        4.37        1.45     20.69 o 
 -11  -1   4        0.15        2.65     11.99 o 
 -10  -1   4      607.35      676.37     40.96 o 
  -9  -1   4       74.80       88.77     17.85 o 
  -8  -1   4      422.51      439.11     78.02 o 
  -7  -1   4       29.98       27.99      7.32 o 
  -6  -1   4      133.96      155.07     11.83 o 
  -5  -1   4     1995.72     1863.80    145.09 o 
  -4  -1   4      334.86      337.75     19.17 o 
  -3  -1   4       26.72       20.13      4.02 o 
  -2  -1   4       95.10      125.69      7.22 o 
  -1  -1   4     3052.57     3493.39    208.02 o 
   0  -1   4     6846.77     7436.20    239.68 o 
   1  -1   4     2991.59     3265.88     92.34 o 
   2  -1   4       52.01       61.13      6.49 o 
   3  -1   4     2353.14     2362.77     70.15 o 
   4  -1   4        1.72        1.35      2.65 o 
   5  -1   4     2375.43     2146.94     75.73 o 
   6  -1   4       32.48       17.22      5.55 o 
   7  -1   4      732.20      675.92     31.71 o 
   8  -1   4        8.13        5.31      5.95 o 
   9  -1   4       50.79       63.95     15.26 o 
  10  -1   4      161.08      152.45     33.77 o 
  11  -1   4       28.03       61.05     26.25 o 
  12  -1   4       55.59       52.93     26.85 o 
 -13   0   4        1.98       19.38     17.25 o 
 -12   0   4      219.53      320.93     34.60 o 
 -11   0   4        3.90        6.55     12.38 o 
 -10   0   4      123.26      137.04     21.46 o 
  -9   0   4        8.57       13.46     10.75 o 
  -8   0   4      644.54      800.39     54.81 o 
  -7   0   4      493.88      462.50     49.93 o 
  -6   0   4      324.38      367.13     26.58 o 
  -5   0   4      120.52      111.40      9.12 o 
  -4   0   4     1342.75     1213.22     65.12 o 
  -3   0   4        0.39        3.64      2.19 o 
  -2   0   4        2.48       17.35      7.87 o 
  -1   0   4      394.14      463.36     32.82 o 
   0   0   4    11238.09    11312.70    803.73 o 
   1   0   4     1040.67     1039.64     22.43 o 
   2   0   4     1492.54     1368.04     28.45 o 
   3   0   4       45.30       57.71      4.59 o 
   4   0   4       31.62       40.41      5.18 o 
   5   0   4     1471.25     1449.26     28.56 o 
   6   0   4      257.64      249.12     13.73 o 
   7   0   4      356.83      362.47     18.20 o 
   8   0   4      146.02      161.86     14.35 o 
   9   0   4      322.63      328.77     42.32 o 
  10   0   4     1202.65     1276.10     52.31 o 
  11   0   4       18.59       14.62     16.84 o 
  12   0   4      637.93      781.07     71.14 o 
 -13   1   4       97.92      109.05     28.05 o 
 -12   1   4        6.68        0.19     14.06 o 
 -11   1   4       11.18       14.97     13.75 o 
 -10   1   4       12.32        3.05     10.76 o 
  -9   1   4       63.21       54.72     17.27 o 
  -8   1   4        0.26        3.05      8.27 o 
  -7   1   4      213.33      194.42     20.27 o 
  -6   1   4     1084.15     1060.73    113.59 o 
  -5   1   4     1827.31     1700.70     32.31 o 
  -4   1   4       64.06       67.24      6.78 o 
  -3   1   4       40.92       30.06      3.46 o 
  -2   1   4        3.66       11.28      5.86 o 
  -1   1   4       31.43       31.66      3.94 o 
   0   1   4       81.50       74.69      4.68 o 
   1   1   4     3462.02     3584.65    144.25 o 
   2   1   4        4.87       12.86      2.49 o 
   3   1   4      147.95      122.12      7.80 o 
   4   1   4      123.78      139.54      9.69 o 
   5   1   4      502.47      472.58     19.58 o 
   6   1   4      756.23      816.27     24.05 o 
   7   1   4      139.28      146.07     12.81 o 
   8   1   4     2411.79     2414.71     57.38 o 
   9   1   4       47.28       39.34     12.90 o 
  10   1   4     1067.45     1118.21     49.00 o 
  11   1   4       37.89       30.44     20.69 o 
  12   1   4      349.96      393.06     51.56 o 
  13   1   4        0.02       -8.21     19.75 o 
  14   1   4      161.91      216.32     48.14 o 
 -13   2   4       34.30       63.10     35.06 o 
 -12   2   4       51.58       78.13     23.74 o 
 -11   2   4        6.21       -0.58     12.18 o 
 -10   2   4        0.07        8.83     11.23 o 
  -9   2   4       92.69       69.58     17.28 o 
  -8   2   4       30.38       16.33     10.59 o 
  -7   2   4      493.18      487.26     36.64 o 
  -6   2   4      633.90      553.16     50.96 o 
  -5   2   4        2.48        9.75      3.61 o 
  -4   2   4      136.98      186.16     15.57 o 
  -3   2   4      951.25     1055.79     45.23 o 
  -2   2   4      196.89      249.45     27.87 o 
  -1   2   4    15067.41    13722.41    484.63 o 
   0   2   4     1134.36     1160.57     71.23 o 
   1   2   4     2576.04     2651.98    175.02 o 
   2   2   4     1412.58     1570.50    108.31 o 
   3   2   4     1444.09     1539.15     78.06 o 
   4   2   4      228.68      256.34     18.04 o 
   5   2   4       34.23       18.82      4.86 o 
   6   2   4      315.77      346.94     16.45 o 
   7   2   4      708.64      684.26     31.47 o 
   8   2   4        9.97       10.39      6.01 o 
   9   2   4     1148.56     1153.79     50.82 o 
  10   2   4      521.98      571.74     35.73 o 
  11   2   4       51.73       48.12     15.64 o 
  12   2   4      386.61      443.25     52.33 o 
 -12   3   4        1.25        7.50     15.94 o 
 -11   3   4      110.55      103.96     24.11 o 
 -10   3   4      340.65      363.26     33.77 o 
  -9   3   4        6.69        9.25     11.00 o 
  -8   3   4      218.94      226.78     24.15 o 
  -7   3   4      347.74      298.84     37.96 o 
  -6   3   4      340.02      325.94     38.56 o 
  -5   3   4      692.41      672.27     32.01 o 
  -4   3   4      751.15      748.84     33.94 o 
  -3   3   4     6743.35     7202.76    573.30 o 
  -2   3   4     1204.02     1497.46     71.69 o 
  -1   3   4      435.84      384.09     23.78 o 
   0   3   4     1520.44     1315.31     87.44 o 
   1   3   4      711.50      708.92     44.07 o 
   2   3   4     1339.86     1495.60    114.70 o 
   3   3   4      917.54     1124.56     64.44 o 
   4   3   4     2282.71     2311.55    154.95 o 
   5   3   4     5676.80     5409.34    304.54 o 
   6   3   4     2681.31     2436.29    116.53 o 
   7   3   4     1020.32      933.60     51.33 o 
   8   3   4      619.92      633.19     25.87 o 
   9   3   4       35.31       33.74      9.76 o 
  10   3   4       27.12       40.24     13.07 o 
  11   3   4      318.16      341.33     30.26 o 
 -12   4   4       24.17        7.87     23.17 o 
 -11   4   4      291.47      381.20     38.46 o 
 -10   4   4      196.76      194.85     27.54 o 
  -9   4   4      644.76      631.56     42.15 o 
  -8   4   4      491.53      486.79     34.63 o 
  -7   4   4        3.98        1.81      7.36 o 
  -6   4   4       55.15       46.04     21.46 o 
  -5   4   4      182.70      177.60     23.17 o 
  -4   4   4     1307.03     1268.05    104.19 o 
  -3   4   4      592.82      620.47     28.97 o 
  -2   4   4      611.06      572.72     16.72 o 
  -1   4   4     2998.89     3113.92    128.18 o 
   0   4   4      224.41      211.31     10.68 o 
   1   4   4      382.74      451.07     26.61 o 
   2   4   4      279.95      246.59     16.33 o 
   3   4   4      796.08      730.96     49.07 o 
   4   4   4     2521.63     2455.99    122.23 o 
   5   4   4      218.12      215.78     12.95 o 
   6   4   4     2277.70     2249.88    125.44 o 
   7   4   4      242.04      241.45     15.81 o 
   8   4   4      208.81      219.36     16.29 o 
   9   4   4        1.11        2.85      7.31 o 
  10   4   4       41.81       49.42     14.49 o 
  11   4   4       51.18       52.67     23.26 o 
 -11   5   4      207.77      214.27     31.90 o 
 -10   5   4        0.10        5.14     12.99 o 
  -9   5   4      362.80      407.48     84.95 o 
  -8   5   4        8.25        6.03     10.31 o 
  -7   5   4      126.43      147.64     25.48 o 
  -6   5   4      155.29      164.87     19.94 o 
  -5   5   4      126.97      126.37     17.22 o 
  -4   5   4       63.18       60.35     13.12 o 
  -3   5   4     1785.61     1743.74     32.45 o 
  -2   5   4      118.82      129.07      9.96 o 
  -1   5   4      270.92      283.80     13.70 o 
   0   5   4        0.57        2.01      3.25 o 
   1   5   4        3.63        7.39      3.70 o 
   2   5   4      890.29      874.73     28.43 o 
   3   5   4     3395.49     3488.97    265.45 o 
   4   5   4      229.91      205.90     18.48 o 
   5   5   4      193.33      216.33     13.21 o 
   6   5   4       13.68       13.70      6.47 o 
   7   5   4        0.78       -0.53      6.41 o 
   8   5   4       43.75       51.62     13.73 o 
   9   5   4       15.17        3.03      8.39 o 
  10   5   4      106.50      129.26     23.94 o 
  11   5   4      503.42      475.65     52.24 o 
  12   5   4       40.75       49.16     25.74 o 
 -11   6   4       70.35       55.15     31.29 o 
 -10   6   4       32.14       28.40     16.95 o 
  -9   6   4       29.63       33.21     15.61 o 
  -8   6   4       10.06        5.01     12.41 o 
  -7   6   4      326.25      331.08     30.27 o 
  -6   6   4       54.36       60.79     16.25 o 
  -5   6   4      214.01      199.42     22.23 o 
  -4   6   4      168.62      159.51     20.05 o 
  -3   6   4      427.28      423.07     30.40 o 
  -2   6   4     1029.20     1085.80     28.74 o 
  -1   6   4      458.09      459.53     24.60 o 
   0   6   4      479.72      490.37     19.07 o 
   1   6   4       22.96       31.26      6.47 o 
   2   6   4     1473.77     1532.66     67.77 o 
   3   6   4      591.44      617.29     40.68 o 
   4   6   4     1208.89     1187.69    159.68 o 
   5   6   4      629.25      632.47     84.52 o 
   6   6   4      973.83     1006.39    107.61 o 
   7   6   4      515.03      537.18     48.91 o 
   8   6   4      106.22      112.78     18.54 o 
   9   6   4      394.31      444.45     32.84 o 
  10   6   4       59.45       73.20     18.01 o 
  11   6   4        6.17       15.13     17.61 o 
  12   6   4        9.13       12.57     19.67 o 
  13   6   4      154.23      205.38     45.92 o 
 -10   7   4        5.67        7.83     15.99 o 
  -9   7   4       30.46       39.21     17.93 o 
  -8   7   4       16.05       30.33     15.49 o 
  -7   7   4        2.93        5.34     12.33 o 
  -6   7   4       70.71       89.66     19.18 o 
  -5   7   4       18.16       23.78     11.55 o 
  -4   7   4        8.97       19.83     10.43 o 
  -3   7   4      133.71      109.99     16.33 o 
  -2   7   4      853.49      848.25     28.07 o 
  -1   7   4       79.37       90.67     10.83 o 
   0   7   4     3251.43     3273.14    154.94 o 
   1   7   4       64.39       56.52      8.88 o 
   2   7   4     1204.62     1182.12     91.53 o 
   3   7   4       48.21       40.39     11.31 o 
   4   7   4     1659.69     1640.50    230.22 o 
   5   7   4     1400.44     1333.27    207.47 o 
   6   7   4     1076.74     1039.99    100.72 o 
   7   7   4      260.45      255.12     34.59 o 
   8   7   4      496.80      511.82     34.94 o 
   9   7   4       38.81       52.54     15.99 o 
  10   7   4       33.36       38.55     15.74 o 
  11   7   4       14.49       13.94     19.32 o 
  12   7   4       30.17       44.29     27.70 o 
  -9   8   4       96.23      145.64     28.03 o 
  -8   8   4        1.25        6.19     13.80 o 
  -7   8   4        6.26       24.94     14.87 o 
  -6   8   4        0.23        4.49     10.69 o 
  -5   8   4      222.58      202.53     24.42 o 
  -4   8   4       64.21       76.53     16.82 o 
  -3   8   4       18.87       11.33      9.79 o 
  -2   8   4      164.59      218.16     21.39 o 
  -1   8   4     1430.46     1362.75     92.85 o 
   0   8   4     1182.88     1154.46     81.61 o 
   1   8   4        0.75       -1.92      5.89 o 
   2   8   4     2600.37     2637.70    325.30 o 
   3   8   4      696.09      632.01     67.59 o 
   4   8   4     1326.68     1319.63    148.82 o 
   5   8   4        8.65       12.41      9.82 o 
   6   8   4     1088.37     1190.76    174.43 o 
   7   8   4        4.85       -2.11      7.94 o 
   8   8   4      150.14      164.93     22.94 o 
   9   8   4       33.08       41.74     15.73 o 
  10   8   4       14.92        3.20     12.23 o 
  11   8   4       15.10        1.11     17.61 o 
  12   8   4       47.12       29.07     24.03 o 
  -8   9   4        0.08        3.13     14.07 o 
  -7   9   4       75.82       87.18     22.82 o 
  -6   9   4       10.40        7.49     12.90 o 
  -5   9   4       24.26       36.41     15.88 o 
  -4   9   4        9.71       -0.33      9.24 o 
  -3   9   4      694.33      704.03     62.25 o 
  -2   9   4       76.72       81.91     26.33 o 
  -1   9   4      176.41      153.97     19.46 o 
   0   9   4        6.57        2.36      8.43 o 
   1   9   4       86.19       88.33     17.36 o 
   2   9   4      715.54      701.88     38.22 o 
   3   9   4      153.40      144.31     29.03 o 
   4   9   4      559.79      556.87    109.32 o 
   5   9   4      108.13      128.63     20.04 o 
   6   9   4       40.02       32.59     12.90 o 
   7   9   4      161.64      182.23     28.13 o 
   8   9   4      241.03      295.22     91.02 o 
   9   9   4        5.61        5.49     12.81 o 
  10   9   4       48.30       47.62     18.23 o 
  11   9   4      271.26      307.64     52.33 o 
  -7  10   4       22.46       30.37     18.55 o 
  -6  10   4       26.22       35.27     17.47 o 
  -5  10   4       43.41       58.34     19.23 o 
  -4  10   4      202.05      177.59     37.28 o 
  -3  10   4       28.52        5.22     16.07 o 
  -2  10   4      175.30      152.71     33.86 o 
  -1  10   4        3.05       -0.60     13.68 o 
   0  10   4        3.36        2.20      9.43 o 
   1  10   4       86.93       78.99     17.77 o 
   2  10   4       94.27      102.90     18.92 o 
   3  10   4       23.85       17.44     11.37 o 
   4  10   4        6.11        1.41      9.08 o 
   5  10   4       78.01       78.77     23.13 o 
   6  10   4       17.92       19.81     12.18 o 
   7  10   4        4.52       -1.65     10.91 o 
   8  10   4        4.10       10.20     12.63 o 
   9  10   4      427.55      502.16     87.47 o 
  10  10   4        5.85       10.03     15.10 o 
  11  10   4       69.38      115.17     39.33 o 
  -6  11   4      147.36      155.44     43.52 o 
  -5  11   4       28.78       27.10     23.68 o 
  -4  11   4       52.87       35.83     26.33 o 
  -3  11   4        1.76       -3.51     17.70 o 
  -2  11   4       57.30       83.02     30.87 o 
  -1  11   4        0.50       14.71     17.96 o 
   0  11   4      350.07      379.72     49.85 o 
   1  11   4       78.15       58.77     19.20 o 
   2  11   4       32.83       42.75     15.90 o 
   3  11   4      563.30      543.38     44.25 o 
   4  11   4        1.09       -3.92      9.56 o 
   5  11   4       50.17       37.58     16.08 o 
   6  11   4        1.71        4.17     11.02 o 
   7  11   4        3.22       -3.72     11.56 o 
   8  11   4       90.76      119.85     26.29 o 
   9  11   4        1.62        4.26     13.84 o 
  10  11   4       46.92       50.62     32.58 o 
  -4  12   4       29.69       20.52     25.05 o 
  -3  12   4        2.27       11.71     22.57 o 
  -2  12   4       75.79       72.93     31.55 o 
  -1  12   4       84.08       95.42     34.80 o 
   0  12   4       87.75       80.37     33.00 o 
   1  12   4      375.28      420.33     53.61 o 
   2  12   4        1.16       -7.88      9.69 o 
   3  12   4      244.16      259.44     37.15 o 
   4  12   4        1.17        0.25     12.41 o 
   5  12   4      147.08      152.42     27.61 o 
   6  12   4      181.19      231.39     52.07 o 
   7  12   4       69.14       64.51     22.22 o 
   8  12   4        9.26       18.64     23.86 o 
  -1  13   4       76.05       64.81     30.87 o 
   0  13   4        9.87       12.91     22.49 o 
   1  13   4       99.51       62.33     30.52 o 
   2  13   4       34.33       27.19     25.22 o 
   3  13   4      162.54      169.68     28.32 o 
   4  13   4        9.70       14.04     16.02 o 
   5  13   4      157.00      165.14     34.54 o 
   3  14   4       48.97        2.31     22.66 o 
  -1 -13   5        8.92       -9.23     20.01 o 
   0 -13   5       25.25        6.88     16.23 o 
   1 -13   5       61.64       75.08     23.73 o 
  -5 -12   5      103.50      108.05     27.34 o 
  -4 -12   5       43.36       29.53     17.34 o 
  -3 -12   5       56.63       57.12     21.75 o 
  -2 -12   5      159.70      191.63     29.25 o 
  -1 -12   5        5.86       -0.95     11.63 o 
   0 -12   5      198.77      180.15     28.10 o 
   1 -12   5        0.14        4.08     14.22 o 
   2 -12   5       26.75       15.40     16.34 o 
  -7 -11   5      221.63      252.91     33.69 o 
  -6 -11   5        2.10       -3.58     11.48 o 
  -5 -11   5      109.07       98.23     23.91 o 
  -4 -11   5      114.77       72.32     21.54 o 
  -3 -11   5       41.59       28.19     15.20 o 
  -2 -11   5       48.26       37.26     16.51 o 
  -1 -11   5      335.73      315.01     32.86 o 
   0 -11   5      224.08      236.42     28.89 o 
   1 -11   5      142.59      106.76     24.71 o 
   2 -11   5        0.34       -5.12     10.85 o 
   3 -11   5        6.12        8.30     13.86 o 
  -9 -10   5       18.47       18.55     21.72 o 
  -8 -10   5        0.41       -4.29     12.33 o 
  -7 -10   5        5.48        3.14     12.44 o 
  -6 -10   5        6.16       -2.98     10.86 o 
  -5 -10   5       55.26       69.48     19.76 o 
  -4 -10   5        0.49        2.00     10.43 o 
  -3 -10   5      127.62      121.93     22.38 o 
  -2 -10   5       41.76       25.30     13.46 o 
  -1 -10   5        1.05        3.03     10.64 o 
   0 -10   5      150.93      166.04     23.86 o 
   1 -10   5      203.37      214.73     26.14 o 
   2 -10   5       60.56       52.17     16.69 o 
   3 -10   5      331.82      348.41     32.09 o 
 -10  -9   5        0.48      -12.91     16.67 o 
  -9  -9   5       54.60       63.42     21.12 o 
  -8  -9   5       70.39       50.33     21.89 o 
  -7  -9   5        4.33        5.64     11.47 o 
  -6  -9   5       39.40       26.61     14.18 o 
  -5  -9   5       24.81       22.63     17.87 o 
  -4  -9   5      457.48      452.21     35.09 o 
  -3  -9   5      116.03      103.55     20.66 o 
  -2  -9   5      293.13      308.27     28.30 o 
  -1  -9   5       27.02       23.30     11.97 o 
   0  -9   5        0.84        7.51      9.12 o 
   1  -9   5      487.20      480.25     47.80 o 
   2  -9   5      262.42      248.54     26.27 o 
   3  -9   5      349.17      373.12     55.23 o 
   4  -9   5       10.89       14.07     11.07 o 
   7  -9   5       41.33       26.33     24.80 o 
   8  -9   5      133.14       87.38     34.63 o 
 -10  -8   5       11.98       16.17     14.60 o 
  -9  -8   5       23.39       31.30     15.05 o 
  -8  -8   5        9.33       10.16     11.91 o 
  -7  -8   5      440.83      437.13     35.73 o 
  -6  -8   5      236.02      214.80     25.74 o 
  -5  -8   5     1279.33     1213.80    109.57 o 
  -4  -8   5      172.64      145.63     20.85 o 
  -3  -8   5     1071.15      973.40     55.83 o 
  -2  -8   5      464.33      433.27     30.86 o 
  -1  -8   5        7.65       13.85      9.72 o 
   0  -8   5      151.11      175.56     20.65 o 
   1  -8   5      309.50      338.52     27.24 o 
   2  -8   5      191.05      183.70     21.13 o 
   3  -8   5      130.32      149.56     22.79 o 
   4  -8   5      391.10      377.57     33.29 o 
   5  -8   5      165.65      177.61     23.08 o 
   6  -8   5       74.36       61.99     23.94 o 
   7  -8   5        8.31       16.07     19.32 o 
   9  -8   5        0.51        9.49     24.37 o 
 -11  -7   5        0.68       -0.77     20.09 o 
 -10  -7   5      115.38      147.98     24.82 o 
  -9  -7   5      157.54      174.10     24.88 o 
  -8  -7   5        4.05        5.56      9.46 o 
  -7  -7   5      641.09      614.40     59.38 o 
  -6  -7   5       13.65       29.98     12.50 o 
  -5  -7   5      851.87      826.29     42.39 o 
  -4  -7   5      199.24      179.56     21.04 o 
  -3  -7   5      148.29      166.66     19.62 o 
  -2  -7   5        0.11        2.29      6.92 o 
  -1  -7   5     3893.94     3816.20     81.13 o 
   0  -7   5      217.70      210.78     20.62 o 
   1  -7   5      976.03     1002.48     47.63 o 
   2  -7   5      731.55      699.99     31.24 o 
   3  -7   5      172.47      161.05     15.12 o 
   4  -7   5      275.59      264.80     19.38 o 
   5  -7   5       32.18       54.03     11.64 o 
   6  -7   5      882.63      972.40     75.46 o 
   7  -7   5        3.02        4.19     15.56 o 
   8  -7   5       22.76       17.87     20.26 o 
   9  -7   5       64.35       49.25     27.53 o 
  10  -7   5       37.01       51.90     29.84 o 
 -12  -6   5        0.19      -12.91     19.24 o 
 -11  -6   5       11.75       -2.39     18.13 o 
 -10  -6   5      108.92      132.92     26.81 o 
  -9  -6   5       43.82       38.27     15.23 o 
  -8  -6   5       33.99       43.67     14.34 o 
  -7  -6   5       10.97       13.96      9.94 o 
  -6  -6   5        8.23        7.32      8.83 o 
  -5  -6   5      323.41      345.17     26.52 o 
  -4  -6   5       70.05       85.95     16.09 o 
  -3  -6   5     3096.61     3060.67     71.00 o 
  -2  -6   5      133.66      111.52     14.81 o 
  -1  -6   5     1304.60     1310.39     44.58 o 
   0  -6   5     2461.51     2385.55    101.75 o 
   1  -6   5      509.34      534.04     21.41 o 
   2  -6   5      135.43      142.50     12.80 o 
   3  -6   5        7.93        4.83      5.30 o 
   4  -6   5        2.50       -1.79      5.30 o 
   5  -6   5      400.70      402.86     44.19 o 
   6  -6   5       38.30       21.98     12.87 o 
   7  -6   5       34.26       15.99     16.50 o 
   8  -6   5        1.80       -0.26     13.85 o 
   9  -6   5      167.72      180.41     38.90 o 
  10  -6   5       38.39       35.65     25.31 o 
 -12  -5   5       30.12       22.66     25.48 o 
 -11  -5   5      119.12      128.51     38.31 o 
 -10  -5   5      153.77      138.94     33.26 o 
  -9  -5   5      526.51      531.34     36.99 o 
  -8  -5   5       10.08       15.10     10.03 o 
  -7  -5   5       99.33      102.10     16.32 o 
  -6  -5   5      528.77      506.76     42.67 o 
  -5  -5   5       47.61       44.56     12.03 o 
  -4  -5   5      480.69      480.68     28.00 o 
  -3  -5   5      165.80      166.07     16.73 o 
  -2  -5   5      868.65      868.97     20.58 o 
  -1  -5   5        7.93       16.69      4.92 o 
   0  -5   5       78.83       83.48      8.70 o 
   1  -5   5      199.22      199.82     12.73 o 
   2  -5   5      710.71      750.92     36.63 o 
   3  -5   5      594.27      591.63     40.94 o 
   4  -5   5      894.38      917.68     52.84 o 
   5  -5   5      798.16      803.46     97.42 o 
   6  -5   5      255.27      291.12     29.67 o 
   7  -5   5      109.81      121.61     18.62 o 
   8  -5   5       34.20       25.74     18.38 o 
   9  -5   5        0.02        8.81     15.39 o 
  10  -5   5       67.90       57.80     27.87 o 
  11  -5   5        3.29        1.45     19.75 o 
 -10  -4   5       11.01       -5.47     14.36 o 
  -9  -4   5      139.14      113.46     32.75 o 
  -8  -4   5       63.38       61.20     15.23 o 
  -7  -4   5       86.11      100.99     15.70 o 
  -6  -4   5      191.09      131.85     21.38 o 
  -5  -4   5       18.02        6.82      4.72 o 
  -4  -4   5      889.33      989.92     68.47 o 
  -3  -4   5     2764.20     2950.79    147.48 o 
  -2  -4   5       14.74       12.51      3.98 o 
  -1  -4   5        3.03        1.56      2.80 o 
   0  -4   5        7.06        9.17      3.80 o 
   1  -4   5       16.37       23.59      5.46 o 
   2  -4   5      283.39      256.85     13.56 o 
   3  -4   5     3964.08     4025.60    226.51 o 
   4  -4   5     1069.67     1056.14     50.93 o 
   5  -4   5     2847.20     2741.39    167.81 o 
   6  -4   5      259.42      232.41     16.25 o 
   7  -4   5      807.35      836.57    117.74 o 
   8  -4   5      475.55      507.12     50.53 o 
   9  -4   5        0.63        3.16     14.19 o 
  10  -4   5      215.90      225.39     39.59 o 
  11  -4   5      238.40      227.27     43.35 o 
 -13  -3   5        2.20       -8.12     19.32 o 
 -12  -3   5       40.69       63.36     30.70 o 
 -11  -3   5       71.44       68.23     28.64 o 
 -10  -3   5       10.94        8.72     15.48 o 
  -9  -3   5       61.56       49.51     22.74 o 
  -8  -3   5       26.50       25.35     10.19 o 
  -7  -3   5     1664.99     1701.01    120.58 o 
  -6  -3   5     1651.59     1704.28    119.30 o 
  -5  -3   5     2305.27     2436.56    186.19 o 
  -4  -3   5      427.41      477.13     35.11 o 
  -3  -3   5     1441.58     1588.32    125.09 o 
  -2  -3   5      905.43      927.52     37.72 o 
  -1  -3   5     2219.28     2260.18     43.67 o 
   0  -3   5       19.06       30.01      5.09 o 
   1  -3   5     4081.12     4220.32    204.74 o 
   2  -3   5     1134.31     1218.89     83.38 o 
   3  -3   5     3740.16     3871.32    195.59 o 
   4  -3   5      934.57      943.15     60.65 o 
   5  -3   5      944.87     1029.59     56.78 o 
   6  -3   5      103.42       96.84     10.88 o 
   7  -3   5      970.18     1034.93    128.13 o 
   8  -3   5       15.72       21.98     10.88 o 
   9  -3   5      837.55      886.15     67.55 o 
  10  -3   5      143.63      149.72     33.86 o 
  11  -3   5       62.53      106.28     34.03 o 
  12  -3   5       10.47        2.05     22.06 o 
 -13  -2   5       21.58        7.01     24.62 o 
 -12  -2   5        1.24       -8.46     18.98 o 
 -11  -2   5       17.44       17.96     20.52 o 
 -10  -2   5       38.82       42.11     28.60 o 
  -9  -2   5      484.35      553.59     68.15 o 
  -8  -2   5     1048.16     1169.26    157.41 o 
  -7  -2   5       98.25       84.96     11.27 o 
  -6  -2   5     3817.02     3834.97    260.64 o 
  -5  -2   5     2564.54     2734.53    167.97 o 
  -4  -2   5     2584.31     2504.05    166.01 o 
  -3  -2   5      562.66      592.03     43.27 o 
  -2  -2   5     1306.49     1343.86     71.99 o 
  -1  -2   5     4764.86     5204.74     55.87 o 
   0  -2   5    10357.20    10359.25    218.86 o 
   1  -2   5     5810.88     6527.27    179.97 o 
   2  -2   5     3816.68     3943.98    191.82 o 
   3  -2   5      265.76      297.28     12.03 o 
   4  -2   5      748.22      775.31     33.55 o 
   5  -2   5     1189.58     1202.52     79.87 o 
   6  -2   5      501.82      504.51     61.78 o 
   7  -2   5        2.30        2.72      6.28 o 
   8  -2   5       16.31       17.33      9.72 o 
   9  -2   5        0.54        2.13     12.57 o 
  10  -2   5       27.44       23.86     18.90 o 
  11  -2   5       25.56       31.29     22.66 o 
  12  -2   5       53.54       88.24     33.94 o 
 -13  -1   5       43.25       30.27     27.19 o 
 -12  -1   5       10.33       -2.57     20.52 o 
 -11  -1   5       42.13       46.57     16.86 o 
 -10  -1   5       16.55       12.94     11.54 o 
  -9  -1   5       90.80      119.42     19.79 o 
  -8  -1   5      405.17      406.91     50.70 o 
  -7  -1   5      436.81      400.00     26.62 o 
  -6  -1   5      254.90      230.33     14.57 o 
  -5  -1   5       10.01        5.42      3.85 o 
  -4  -1   5     1283.56     1303.04    107.99 o 
  -3  -1   5       21.76       20.23      4.43 o 
  -2  -1   5      263.41      243.65     10.51 o 
  -1  -1   5     9167.77    10288.77    609.22 o 
   0  -1   5     5814.02     6211.73    279.88 o 
   1  -1   5        4.91        7.73      2.37 o 
   2  -1   5    13958.73    14879.55    620.58 o 
   3  -1   5     2510.20     2576.78     87.80 o 
   4  -1   5      740.37      727.25     30.52 o 
   5  -1   5     1090.90     1086.59     32.09 o 
   6  -1   5     1122.80     1095.57     54.32 o 
   7  -1   5      186.14      169.34     13.11 o 
   8  -1   5        2.84        1.96      7.57 o 
   9  -1   5      334.41      346.18     27.55 o 
  10  -1   5        2.61       16.16     16.16 o 
  11  -1   5        0.02        5.99     16.16 o 
  12  -1   5       16.03       10.60     20.78 o 
  13  -1   5       11.08       11.29     24.97 o 
 -13   0   5       85.22      124.22     29.20 o 
 -12   0   5       19.16       10.61     16.23 o 
 -11   0   5       47.02       74.22     23.47 o 
 -10   0   5       39.14       46.64     16.29 o 
  -9   0   5        6.99       11.62      9.78 o 
  -8   0   5      804.27      893.25     58.57 o 
  -7   0   5      127.32      113.37     20.99 o 
  -6   0   5        3.59        7.32      4.48 o 
  -5   0   5      129.57      140.99     11.53 o 
  -4   0   5       14.15        8.55      3.77 o 
  -3   0   5     4169.86     4291.82    214.73 o 
  -2   0   5        5.09        5.21      2.42 o 
  -1   0   5     1348.66     1544.32    107.30 o 
   0   0   5      119.90      107.42     11.76 o 
   1   0   5      152.71      164.15     14.03 o 
   2   0   5       33.66       36.08      5.93 o 
   3   0   5      811.85      825.44     14.91 o 
   4   0   5      500.87      500.09     14.16 o 
   5   0   5      798.88      778.88     20.66 o 
   6   0   5     1316.51     1265.66     33.93 o 
   7   0   5     1771.00     1666.44     37.05 o 
   8   0   5      343.53      335.05     25.53 o 
   9   0   5      282.48      288.91     25.33 o 
  10   0   5       19.20       21.33     11.74 o 
  11   0   5      380.24      422.55     49.68 o 
  12   0   5       55.78       55.15     27.96 o 
  13   0   5       55.76       82.17     34.71 o 
 -13   1   5        0.86        0.94     25.48 o 
 -12   1   5       31.81       38.59     19.06 o 
 -11   1   5       10.48        7.69     12.73 o 
 -10   1   5        7.09       -0.58     10.59 o 
  -9   1   5      121.61       98.43     18.95 o 
  -8   1   5      859.25      818.85     63.27 o 
  -7   1   5      100.22      125.05     16.73 o 
  -6   1   5     2667.93     2621.02    297.25 o 
  -5   1   5       26.66       34.42      5.78 o 
  -4   1   5     2341.99     2076.63    151.50 o 
  -3   1   5        8.49       15.15      2.79 o 
  -2   1   5      157.93      152.05      9.56 o 
  -1   1   5     4128.47     4676.79    307.43 o 
   0   1   5       19.71       27.73      3.76 o 
   1   1   5      319.40      318.08      9.64 o 
   2   1   5      688.47      679.33     28.24 o 
   3   1   5      132.98      104.04      6.17 o 
   4   1   5      399.54      408.51     13.52 o 
   5   1   5       32.83       18.91      4.74 o 
   6   1   5       28.15       24.17      5.76 o 
   7   1   5       71.33       81.48      9.76 o 
   8   1   5      130.33      148.00     18.29 o 
   9   1   5     1520.81     1580.20     55.24 o 
  10   1   5      156.06      172.69     22.93 o 
  11   1   5      249.62      311.30     29.84 o 
  12   1   5      173.23      211.70     41.90 o 
  13   1   5       46.26       78.66     31.98 o 
 -12   2   5        0.14       -1.38     13.71 o 
 -11   2   5       70.62       85.08     38.01 o 
 -10   2   5      103.90       93.62     21.16 o 
  -9   2   5      109.28      123.74     28.90 o 
  -8   2   5       47.33       63.00     15.62 o 
  -7   2   5      682.92      641.53     35.39 o 
  -6   2   5     5107.83     4866.15    453.12 o 
  -5   2   5     3027.22     3038.41    278.82 o 
  -4   2   5     3654.30     3271.59     88.92 o 
  -3   2   5     1136.27     1146.99     98.84 o 
  -2   2   5     1649.80     1600.20    135.05 o 
  -1   2   5        2.32        7.63      2.52 o 
   0   2   5    16531.57    16281.88   1067.62 o 
   1   2   5      267.37      283.15     22.70 o 
   2   2   5     9540.26    10070.90    669.36 o 
   3   2   5     2994.48     3159.80    169.74 o 
   4   2   5      983.14     1031.77     58.47 o 
   5   2   5      712.05      783.43     32.22 o 
   6   2   5       85.46       79.22     12.52 o 
   7   2   5      887.97      825.23     43.16 o 
   8   2   5     1196.59     1156.42     41.49 o 
   9   2   5       33.91       43.39     17.19 o 
  10   2   5      251.01      222.00     24.57 o 
  11   2   5       96.58      114.32     21.21 o 
  12   2   5        2.08       -8.38     16.67 o 
 -12   3   5        0.58       -1.08     14.29 o 
 -11   3   5       61.12       74.28     21.88 o 
 -10   3   5        1.71        2.17     11.78 o 
  -9   3   5      277.75      309.12     30.51 o 
  -8   3   5      235.86      194.63     23.18 o 
  -7   3   5      471.01      441.44     79.60 o 
  -6   3   5       29.18       29.97     10.37 o 
  -5   3   5     1534.11     1508.87    155.83 o 
  -4   3   5     1502.34     1428.15     61.73 o 
  -3   3   5     2476.28     2596.09    200.08 o 
  -2   3   5     4530.65     4332.62    238.41 o 
  -1   3   5     6113.61     5803.10    353.40 o 
   0   3   5     3649.01     3472.66    221.31 o 
   1   3   5     7244.74     7617.99    494.11 o 
   2   3   5     3197.84     3138.10    192.57 o 
   3   3   5     1082.30     1096.77     62.63 o 
   4   3   5       29.79       18.68      4.74 o 
   5   3   5      724.23      690.27     50.22 o 
   6   3   5     2253.20     2254.26    146.37 o 
   7   3   5      134.55      157.14     13.28 o 
   8   3   5       48.15       52.44      9.97 o 
   9   3   5       26.18       25.39     10.81 o 
  10   3   5       32.43       31.64     19.24 o 
  11   3   5       18.06       32.70     14.53 o 
  12   3   5        1.33       -9.83     15.99 o 
 -12   4   5       14.18       17.70     26.68 o 
 -11   4   5       48.66       50.15     19.08 o 
 -10   4   5       45.08       48.44     18.44 o 
  -9   4   5      485.85      550.05     47.15 o 
  -8   4   5      125.50      146.33     21.97 o 
  -7   4   5        3.88        4.40      8.25 o 
  -6   4   5        8.47        7.80      8.42 o 
  -5   4   5       10.86        5.13      7.33 o 
  -4   4   5       86.32      104.81     14.48 o 
  -3   4   5     4118.89     3887.30    151.57 o 
  -2   4   5      334.10      320.40     19.46 o 
  -1   4   5     1119.36     1067.61     43.97 o 
   0   4   5       45.60       50.92      6.12 o 
   1   4   5      137.08      118.01      8.96 o 
   2   4   5      643.67      683.23     37.37 o 
   3   4   5     1001.06     1045.15     78.63 o 
   4   4   5      635.23      664.93     22.32 o 
   5   4   5     2213.62     2212.66    110.68 o 
   6   4   5       15.25        8.74      4.77 o 
   7   4   5      506.86      522.91     35.18 o 
   8   4   5       34.58       31.44     11.19 o 
   9   4   5      122.04      146.35     17.48 o 
  10   4   5      118.69      144.84     30.87 o 
  11   4   5       44.55       54.81     24.80 o 
  12   4   5       10.41       13.42     18.98 o 
 -11   5   5       36.14       57.18     22.18 o 
 -10   5   5       35.28       39.97     17.82 o 
  -9   5   5       24.97       22.41     14.76 o 
  -8   5   5      174.46      158.20     23.41 o 
  -7   5   5       20.19       20.34     10.97 o 
  -6   5   5       57.68       42.40     13.47 o 
  -5   5   5       58.98       63.20     14.54 o 
  -4   5   5        2.88        1.01      6.45 o 
  -3   5   5      183.81      209.45     20.26 o 
  -2   5   5      546.54      504.57     28.80 o 
  -1   5   5       55.99       57.13      7.52 o 
   0   5   5        6.23       17.89     12.74 o 
   1   5   5      763.49      853.19     72.12 o 
   2   5   5       77.11       67.91      7.82 o 
   3   5   5     3278.92     3284.91    214.68 o 
   4   5   5       61.77       50.23      7.68 o 
   5   5   5      783.52      830.81     59.08 o 
   6   5   5      366.25      396.56     24.57 o 
   7   5   5      210.26      201.05     23.39 o 
   8   5   5       10.64       23.85     10.69 o 
   9   5   5      280.68      339.88     27.73 o 
  10   5   5       34.98       53.95     23.26 o 
  11   5   5        0.39        4.45     15.82 o 
  12   5   5      273.70      338.76     48.31 o 
  13   5   5       45.13       68.66     32.83 o 
 -11   6   5       38.36       53.27     31.47 o 
 -10   6   5        1.05       -6.83     13.51 o 
  -9   6   5       11.57        8.43     12.71 o 
  -8   6   5       27.35       10.37     11.91 o 
  -7   6   5      183.11      152.98     22.16 o 
  -6   6   5      221.00      227.88     24.45 o 
  -5   6   5      102.57      145.10     39.16 o 
  -4   6   5      155.73      154.90     18.46 o 
  -3   6   5     1110.59     1137.88     43.13 o 
  -2   6   5        3.50        0.59      3.99 o 
  -1   6   5     1417.52     1423.98     58.53 o 
   0   6   5      286.76      308.16     21.44 o 
   1   6   5      162.75      170.23     12.11 o 
   2   6   5      140.70      149.46     11.39 o 
   3   6   5     3078.19     3105.86    175.72 o 
   4   6   5     1339.85     1373.54     93.97 o 
   5   6   5      260.88      234.22     41.47 o 
   6   6   5      413.79      365.65     55.83 o 
   7   6   5      315.88      315.94     36.17 o 
   8   6   5      266.95      291.68     25.78 o 
   9   6   5      100.34       98.73     36.30 o 
  10   6   5      392.58      429.99     49.51 o 
  11   6   5       26.29       62.50     25.14 o 
  12   6   5      100.15      125.60     37.45 o 
  13   6   5        0.69        2.48     20.35 o 
 -10   7   5        0.25        7.27     23.77 o 
  -9   7   5       34.53       26.13     17.92 o 
  -8   7   5        0.83       -1.53     12.39 o 
  -7   7   5      163.06      144.28     23.38 o 
  -6   7   5        0.61        6.76     11.00 o 
  -5   7   5     1705.72     1611.65    102.09 o 
  -4   7   5       60.69       67.97     16.42 o 
  -3   7   5      149.30      144.42     18.05 o 
  -2   7   5      421.43      398.13     26.59 o 
  -1   7   5     2432.32     2340.27     99.52 o 
   0   7   5      521.21      471.02     31.56 o 
   1   7   5     4063.15     4203.75    237.57 o 
   2   7   5      236.27      234.17     17.20 o 
   3   7   5      217.13      241.60     35.87 o 
   4   7   5        0.32       -0.50      5.65 o 
   5   7   5      488.53      501.54     30.88 o 
   6   7   5        0.58       -5.26      6.44 o 
   7   7   5        8.39       11.61      9.20 o 
   8   7   5       24.67       35.27     12.72 o 
   9   7   5      189.85      227.21     44.97 o 
  10   7   5       32.91       23.99     13.57 o 
  11   7   5        0.58        8.72     18.38 o 
  12   7   5      143.97      192.72     41.98 o 
  -9   8   5       32.47       27.63     18.73 o 
  -8   8   5       32.66       32.03     17.45 o 
  -7   8   5       73.15       71.71     20.49 o 
  -6   8   5       36.98       32.35     14.85 o 
  -5   8   5      132.71      139.68     21.72 o 
  -4   8   5      220.31      221.93     38.78 o 
  -3   8   5     2322.56     2403.58    232.14 o 
  -2   8   5      311.30      339.36     26.69 o 
  -1   8   5      746.12      769.11     33.21 o 
   0   8   5      606.73      625.99     34.53 o 
   1   8   5     1483.89     1381.48    121.24 o 
   2   8   5      220.70      173.93     19.43 o 
   3   8   5      596.98      606.79     97.22 o 
   4   8   5      102.78      102.53     16.87 o 
   5   8   5      260.17      244.67     34.54 o 
   6   8   5      729.57      710.21    102.48 o 
   7   8   5      513.01      546.27    100.21 o 
   8   8   5      203.09      202.66     24.52 o 
   9   8   5       40.19       57.62     17.47 o 
  10   8   5        2.96        4.93     11.91 o 
  11   8   5        3.23       12.14     18.90 o 
  12   8   5       16.19        3.68     19.84 o 
  -8   9   5      126.40      117.35     40.10 o 
  -7   9   5        1.93        0.66     12.93 o 
  -6   9   5       55.10       21.58     15.21 o 
  -5   9   5       59.56       32.51     15.48 o 
  -4   9   5      169.56      169.61     28.90 o 
  -3   9   5      119.96      112.02     20.44 o 
  -2   9   5      664.27      739.53     39.73 o 
  -1   9   5      108.70      120.56     26.68 o 
   0   9   5       35.79       34.52     12.23 o 
   1   9   5       22.70       13.81      9.37 o 
   2   9   5      244.15      278.78     24.93 o 
   3   9   5      479.16      478.29     32.61 o 
   4   9   5      347.70      369.26     56.35 o 
   5   9   5       27.71       14.39     10.25 o 
   6   9   5      603.31      646.81     84.86 o 
   7   9   5       37.73       30.55     18.73 o 
   8   9   5      237.30      268.05     42.49 o 
   9   9   5        6.74        9.59     13.02 o 
  10   9   5       12.13       14.63     13.88 o 
  11   9   5        3.00        9.58     19.75 o 
  -7  10   5       88.26       70.28     24.10 o 
  -6  10   5       81.34       68.61     21.31 o 
  -5  10   5       53.98       41.69     17.47 o 
  -4  10   5       19.79       17.70     20.69 o 
  -3  10   5      181.27      176.05     36.25 o 
  -2  10   5       27.77       32.41     19.84 o 
  -1  10   5       12.25       14.54     17.19 o 
   0  10   5        7.05       12.57     15.39 o 
   1  10   5        1.06        2.19      8.42 o 
   2  10   5      114.83       93.62     24.45 o 
   3  10   5      240.57      259.95     26.61 o 
   4  10   5       66.38       70.79     17.75 o 
   5  10   5       56.37       35.34     14.48 o 
   6  10   5       14.82       19.46     12.11 o 
   7  10   5       56.87       64.49     21.93 o 
   8  10   5      127.69      157.31     24.95 o 
   9  10   5       22.07       31.64     17.91 o 
  10  10   5      225.27      300.06     71.14 o 
  -6  11   5       14.11       31.29     26.68 o 
  -5  11   5      199.46      207.60     44.63 o 
  -4  11   5       55.13       38.56     24.54 o 
  -3  11   5        7.81        4.10     18.73 o 
  -2  11   5      123.14      148.60     33.94 o 
  -1  11   5      127.05      137.57     37.54 o 
   0  11   5       15.28       20.09     18.81 o 
   1  11   5      141.47      121.62     24.15 o 
   2  11   5      139.98      132.18     21.61 o 
   3  11   5      240.37      276.49     29.42 o 
   4  11   5      160.76      210.49     26.86 o 
   5  11   5       47.03       53.45     18.74 o 
   6  11   5       15.07       14.12     13.19 o 
   7  11   5        1.47        8.98     13.50 o 
   8  11   5        0.03       -1.53     13.11 o 
   9  11   5      242.80      279.98     43.39 o 
  10  11   5       51.37       52.41     31.38 o 
  -4  12   5      103.07      144.24     43.35 o 
  -3  12   5       84.38       86.19     33.43 o 
  -2  12   5       28.26       16.76     23.09 o 
  -1  12   5       50.43       66.95     29.58 o 
   0  12   5      483.91      489.67     58.74 o 
   1  12   5      160.97      183.49     39.07 o 
   2  12   5      397.27      426.30     46.73 o 
   3  12   5        0.46        5.90     11.35 o 
   4  12   5      106.01      135.60     25.74 o 
   5  12   5       37.46       46.28     18.10 o 
   6  12   5       52.10       53.54     20.06 o 
   7  12   5      155.62      192.43     29.76 o 
   8  12   5        0.43        7.10     23.00 o 
   0  13   5      109.93       90.29     34.54 o 
   1  13   5       17.80       22.15     24.62 o 
   2  13   5      166.33      173.57     45.92 o 
   3  13   5        9.23        5.98     13.60 o 
   4  13   5       86.74       84.65     24.06 o 
   5  13   5        0.18       11.34     15.78 o 
  -4 -12   6       85.47       64.65     21.85 o 
  -3 -12   6        4.36       12.02     14.13 o 
  -2 -12   6       61.30       66.21     20.64 o 
  -1 -12   6       81.25       66.95     21.63 o 
   0 -12   6       74.73       54.11     19.59 o 
   1 -12   6       88.44       49.29     19.85 o 
   2 -12   6        5.68       -0.02     14.27 o 
  -7 -11   6       22.55       35.62     18.87 o 
  -6 -11   6      205.44      232.06     33.15 o 
  -5 -11   6       13.98       15.37     16.42 o 
  -4 -11   6      259.39      260.19     31.61 o 
  -3 -11   6       10.52       -0.64     12.01 o 
  -2 -11   6       19.20       14.85     13.57 o 
  -1 -11   6       31.58       50.70     20.99 o 
   0 -11   6      353.08      353.64     34.59 o 
   1 -11   6       17.67       28.94     15.69 o 
   2 -11   6       31.66       36.02     16.67 o 
   3 -11   6        8.09       -4.87     17.44 o 
  -8 -10   6       15.58       29.87     17.14 o 
  -7 -10   6        0.72       -4.07     11.48 o 
  -6 -10   6       13.81       13.85     13.05 o 
  -5 -10   6       41.39       33.96     15.54 o 
  -4 -10   6      183.16      173.95     25.44 o 
  -3 -10   6       37.72       21.89     20.91 o 
  -2 -10   6      196.02      183.46     25.05 o 
  -1 -10   6      275.05      314.50     31.25 o 
   0 -10   6       62.74       65.04     18.19 o 
   1 -10   6      223.89      208.85     26.39 o 
   2 -10   6      247.28      275.15     29.75 o 
   3 -10   6        3.96        0.85     11.97 o 
   4 -10   6       27.01       42.49     25.22 o 
 -10  -9   6       38.09       17.96     23.94 o 
  -9  -9   6       55.34       69.64     22.25 o 
  -8  -9   6       23.91       21.01     14.77 o 
  -7  -9   6       23.87       20.19     13.59 o 
  -6  -9   6        0.72        4.05     10.38 o 
  -5  -9   6        7.37        0.96     11.37 o 
  -4  -9   6        0.03       -0.13      8.80 o 
  -3  -9   6      213.93      216.57     25.37 o 
  -2  -9   6      135.96      137.15     20.94 o 
  -1  -9   6        3.11        3.12      8.55 o 
   0  -9   6       48.14       65.50     17.37 o 
   1  -9   6      103.75       94.15     19.73 o 
   2  -9   6        5.14        5.30     10.97 o 
   3  -9   6      785.02      826.42     84.35 o 
   4  -9   6       41.14       52.16     22.66 o 
   8  -9   6       39.92       31.55     27.02 o 
 -10  -8   6       75.39       76.90     22.20 o 
  -9  -8   6        1.73        6.33     12.56 o 
  -8  -8   6      175.56      181.37     29.67 o 
  -7  -8   6      159.06      164.14     23.64 o 
  -6  -8   6      323.87      347.48     31.79 o 
  -5  -8   6      114.27      138.90     20.89 o 
  -4  -8   6      306.75      297.33     27.78 o 
  -3  -8   6      276.87      253.86     25.62 o 
  -2  -8   6      712.29      698.07     39.46 o 
  -1  -8   6        0.82        4.83      8.42 o 
   0  -8   6        0.70       -5.23      7.80 o 
   1  -8   6      198.21      205.05     23.86 o 
   2  -8   6      913.16      883.82     44.16 o 
   3  -8   6      535.00      549.59     60.79 o 
   4  -8   6       84.63       67.69     13.48 o 
   5  -8   6      383.84      383.31     31.25 o 
   6  -8   6       22.25       13.08     17.27 o 
   7  -8   6      212.57      182.98     36.60 o 
   8  -8   6       13.31       39.16     24.37 o 
 -11  -7   6       25.60       16.84     24.20 o 
 -10  -7   6      375.23      417.16     70.80 o 
  -9  -7   6       43.57       49.52     16.93 o 
  -8  -7   6      170.73      161.73     23.83 o 
  -7  -7   6        1.55        3.92      9.77 o 
  -6  -7   6      753.19      769.79    100.89 o 
  -5  -7   6      292.35      274.45     25.97 o 
  -4  -7   6      556.08      534.48     34.17 o 
  -3  -7   6      114.83       94.87     16.09 o 
  -2  -7   6      250.53      245.36     23.33 o 
  -1  -7   6      125.20      122.74     18.08 o 
   0  -7   6     1502.77     1495.01     51.52 o 
   1  -7   6      143.38      124.59     17.24 o 
   2  -7   6      130.44      137.68     13.71 o 
   3  -7   6      475.26      473.77     44.09 o 
   4  -7   6      157.30      126.51     18.05 o 
   5  -7   6      167.60      169.51     21.33 o 
   6  -7   6        2.35        5.76     10.54 o 
   7  -7   6      314.10      281.48     42.92 o 
   8  -7   6       10.86       11.37     18.98 o 
   9  -7   6       15.80       18.38     21.97 o 
 -11  -6   6        7.56        2.91     20.09 o 
 -10  -6   6      135.88      142.28     39.16 o 
  -9  -6   6       64.27       79.56     19.12 o 
  -8  -6   6      335.29      371.35     31.65 o 
  -7  -6   6       41.55       11.55      9.59 o 
  -6  -6   6        8.30       15.75      9.36 o 
  -5  -6   6       83.95       87.57     16.05 o 
  -4  -6   6     1258.55     1081.31     44.70 o 
  -3  -6   6       27.81       34.24     11.12 o 
  -2  -6   6     1506.02     1460.90     49.00 o 
  -1  -6   6      605.71      600.27     31.14 o 
   0  -6   6       63.78       51.39      9.78 o 
   1  -6   6     1823.91     1741.31     75.61 o 
   2  -6   6      177.51      152.24     13.45 o 
   3  -6   6       42.08       45.60      9.13 o 
   4  -6   6       83.33       82.27     11.75 o 
   5  -6   6      147.95      162.29     23.21 o 
   6  -6   6       37.76       43.56     13.96 o 
   7  -6   6      238.24      288.86     64.94 o 
   8  -6   6        6.74       17.02     17.36 o 
   9  -6   6      143.52      129.02     36.25 o 
  10  -6   6        0.41       11.63     20.18 o 
 -12  -5   6       20.73       33.94     26.68 o 
 -11  -5   6       14.00        0.94     18.73 o 
 -10  -5   6       41.55       30.01     21.97 o 
  -9  -5   6       81.12       78.20     18.29 o 
  -8  -5   6      228.09      234.19     25.03 o 
  -7  -5   6       68.62       47.88     13.78 o 
  -6  -5   6      522.45      483.72     31.15 o 
  -5  -5   6      653.09      632.27     34.12 o 
  -4  -5   6      419.21      387.03     25.97 o 
  -3  -5   6     2107.74     2031.89     55.20 o 
  -2  -5   6       50.53       56.19      9.88 o 
  -1  -5   6     1426.70     1470.58     48.42 o 
   0  -5   6      495.13      543.75     19.85 o 
   1  -5   6      577.70      595.30     21.50 o 
   2  -5   6       46.32       53.48      8.80 o 
   3  -5   6      501.20      513.85     21.57 o 
   4  -5   6        1.40       -3.63      4.65 o 
   5  -5   6     2223.57     2160.59    140.74 o 
   6  -5   6      199.30      226.19     22.39 o 
   7  -5   6     1087.55     1103.50    147.32 o 
   8  -5   6        4.93        3.76     13.25 o 
   9  -5   6       19.37        6.67     15.31 o 
  10  -5   6       56.89       87.73     33.35 o 
  11  -5   6       37.39       26.68     23.43 o 
 -11  -4   6        0.24       -5.04     18.73 o 
 -10  -4   6      416.45      430.93     52.24 o 
  -9  -4   6      314.02      316.70     43.78 o 
  -8  -4   6      264.63      263.71     24.83 o 
  -7  -4   6      213.99      195.75     21.34 o 
  -6  -4   6        1.29        1.97      7.61 o 
  -5  -4   6      208.89      148.27     16.84 o 
  -4  -4   6        2.32        3.36      4.16 o 
  -3  -4   6      518.80      520.52     33.13 o 
  -2  -4   6     1855.47     1883.76     32.76 o 
  -1  -4   6      546.65      595.34     18.95 o 
   0  -4   6      826.80      837.85     34.22 o 
   1  -4   6       22.58       23.21      5.60 o 
   2  -4   6      980.55      947.35     32.11 o 
   3  -4   6     5537.17     5424.87    245.56 o 
   4  -4   6     1653.39     1575.81    106.99 o 
   5  -4   6      955.14      926.87     60.36 o 
   6  -4   6       65.14       91.66     15.17 o 
   7  -4   6      160.49      163.65     23.73 o 
   8  -4   6      113.10      125.72     40.53 o 
   9  -4   6      344.81      346.03     44.89 o 
  10  -4   6       18.41       23.00     18.21 o 
  11  -4   6       29.75       46.43     26.42 o 
 -12  -3   6      131.74      138.26     41.47 o 
 -11  -3   6      323.47      352.44     51.05 o 
 -10  -3   6       35.42       37.79     24.28 o 
  -9  -3   6      100.38       79.60     26.93 o 
  -8  -3   6       61.21       52.58     21.46 o 
  -7  -3   6     1066.82     1167.80    101.98 o 
  -6  -3   6     1397.19     1450.99     83.78 o 
  -5  -3   6     2285.58     2378.78    145.25 o 
  -4  -3   6       92.74       87.29      9.31 o 
  -3  -3   6     4870.62     5138.97    306.39 o 
  -2  -3   6        3.96        2.81      3.04 o 
  -1  -3   6        9.54        8.59      3.69 o 
   0  -3   6      288.96      269.41     12.43 o 
   1  -3   6     5778.06     6596.04    307.98 o 
   2  -3   6      252.22      235.25     12.09 o 
   3  -3   6      432.97      407.71     23.27 o 
   4  -3   6      149.97      115.07      9.97 o 
   5  -3   6        0.64        5.70      4.71 o 
   6  -3   6      102.69      103.32     19.54 o 
   7  -3   6       62.70       74.43     15.18 o 
   8  -3   6       73.64       79.65     15.92 o 
   9  -3   6      131.36      156.85     21.74 o 
  10  -3   6      528.49      584.50     59.68 o 
  11  -3   6       46.56       53.61     26.51 o 
  12  -3   6      139.06      176.65     45.83 o 
 -12  -2   6       17.37       21.55     22.49 o 
 -11  -2   6      101.63       91.15     31.89 o 
 -10  -2   6       10.85        3.42     15.56 o 
  -9  -2   6      249.31      306.93     28.73 o 
  -8  -2   6      107.70      103.29     17.51 o 
  -7  -2   6      717.44      731.87     57.15 o 
  -6  -2   6       76.80       88.80     10.90 o 
  -5  -2   6     5462.55     5565.24    394.39 o 
  -4  -2   6        0.11        3.85      3.58 o 
  -3  -2   6      681.35      785.29     38.24 o 
  -2  -2   6     1729.31     2128.77     91.90 o 
  -1  -2   6     1881.09     1971.10     87.52 o 
   0  -2   6      110.74       99.10      7.40 o 
   1  -2   6        6.37       16.15      3.88 o 
   2  -2   6     1356.13     1523.35     47.74 o 
   3  -2   6     1291.56     1450.47     71.38 o 
   4  -2   6      247.80      232.43     19.60 o 
   5  -2   6       30.64       45.98      7.25 o 
   6  -2   6       69.97       74.61     12.98 o 
   7  -2   6      105.47      114.36     15.51 o 
   8  -2   6       47.91       25.60     17.40 o 
   9  -2   6       23.26       20.78     11.06 o 
  10  -2   6        5.42        5.90     14.54 o 
  11  -2   6       11.83       27.70     21.29 o 
  12  -2   6      104.15      118.51     36.94 o 
 -12  -1   6       25.40       14.88     21.46 o 
 -11  -1   6        1.14        4.56     12.92 o 
 -10  -1   6       34.36       28.94     13.50 o 
  -9  -1   6      311.70      361.67     29.96 o 
  -8  -1   6      344.47      327.68     26.81 o 
  -7  -1   6      206.26      251.50     22.04 o 
  -6  -1   6      435.42      428.24     26.65 o 
  -5  -1   6      125.76      124.45     10.39 o 
  -4  -1   6      777.64      818.28     68.69 o 
  -3  -1   6     4173.06     4428.40    201.50 o 
  -2  -1   6       57.02       66.64      6.54 o 
  -1  -1   6      309.59      285.70     13.61 o 
   0  -1   6      901.75      855.90     43.18 o 
   1  -1   6     4201.37     4545.50     99.34 o 
   2  -1   6      352.28      479.72     23.11 o 
   3  -1   6       57.66       61.21      4.76 o 
   4  -1   6     1864.24     1925.70     75.78 o 
   5  -1   6      130.76      151.96      9.83 o 
   6  -1   6     1430.13     1271.69     51.77 o 
   7  -1   6      258.68      241.41     24.07 o 
   8  -1   6      274.19      268.88     50.23 o 
   9  -1   6       41.98       44.33     13.69 o 
  10  -1   6      121.16      117.63     21.25 o 
  11  -1   6        7.71        9.66     18.13 o 
  12  -1   6        1.55        2.31     20.44 o 
  13  -1   6       14.86       11.80     22.74 o 
 -12   0   6        2.72        1.60     14.53 o 
 -11   0   6        1.45       -0.92     12.73 o 
 -10   0   6       18.64       26.35     14.57 o 
  -9   0   6      239.34      242.05     34.71 o 
  -8   0   6      209.23      218.84     42.20 o 
  -7   0   6      130.64      121.00     19.67 o 
  -6   0   6      422.06      398.12     58.06 o 
  -5   0   6      132.85      135.62     14.14 o 
  -4   0   6      381.29      380.24     14.66 o 
  -3   0   6        2.86        4.77      3.04 o 
  -2   0   6     1617.88     1506.79    111.57 o 
  -1   0   6       55.70       65.66      5.95 o 
   0   0   6      188.47      266.06     26.93 o 
   1   0   6      810.84      862.71     76.27 o 
   2   0   6        5.46        7.72      3.80 o 
   3   0   6      845.76      887.43     40.19 o 
   4   0   6     2169.57     2027.38     26.08 o 
   5   0   6       90.54      117.61      9.59 o 
   6   0   6     3363.15     3082.98     44.67 o 
   7   0   6      349.62      295.89     23.39 o 
   8   0   6     2152.88     2195.70    136.16 o 
   9   0   6       47.26       39.16     12.57 o 
  10   0   6      652.26      664.09     39.56 o 
  11   0   6        3.09       14.54     17.19 o 
  12   0   6      545.77      671.37     66.26 o 
  13   0   6       14.87       29.33     25.91 o 
 -12   1   6        1.79       10.91     15.60 o 
 -11   1   6      386.35      465.47     77.29 o 
 -10   1   6       69.99       72.65     19.18 o 
  -9   1   6        3.06       -3.19      9.22 o 
  -8   1   6       93.97       91.83     19.75 o 
  -7   1   6      104.93      101.54     16.78 o 
  -6   1   6      267.08      252.81     31.68 o 
  -5   1   6       86.44       96.75     13.94 o 
  -4   1   6      951.47      910.63     52.18 o 
  -3   1   6     4038.86     4354.69    251.42 o 
  -2   1   6        5.78       13.51      3.19 o 
  -1   1   6       10.21        3.65      2.29 o 
   0   1   6       67.30       66.64      6.60 o 
   1   1   6     2096.85     2178.02     71.73 o 
   2   1   6       39.98       80.05      5.89 o 
   3   1   6      952.99      907.44     40.27 o 
   4   1   6     4020.32     4046.58    166.34 o 
   5   1   6      166.43      167.73     10.22 o 
   6   1   6      547.67      487.45     37.19 o 
   7   1   6      285.52      263.01     21.32 o 
   8   1   6     2688.38     2568.20     67.08 o 
   9   1   6       49.82       66.24     15.78 o 
  10   1   6     2082.03     2125.85     68.91 o 
  11   1   6      106.44      106.85     21.58 o 
  12   1   6      341.97      401.95     53.18 o 
  13   1   6       60.18      107.90     37.45 o 
 -12   2   6       30.67       29.24     18.34 o 
 -11   2   6      121.80      167.21     27.51 o 
 -10   2   6       65.04      103.20     23.05 o 
  -9   2   6      200.64      222.09     25.94 o 
  -8   2   6        0.11       -2.90      8.65 o 
  -7   2   6      659.22      708.30     46.94 o 
  -6   2   6      401.23      404.63     41.85 o 
  -5   2   6     5072.87     4790.21    488.95 o 
  -4   2   6      118.16       78.75     17.02 o 
  -3   2   6      144.47      125.95     13.00 o 
  -2   2   6     1183.27     1633.31     94.47 o 
  -1   2   6     1908.34     1834.41     65.93 o 
   0   2   6       85.07       80.01      6.56 o 
   1   2   6     4239.61     4317.02    205.69 o 
   2   2   6     2976.66     3348.53    198.78 o 
   3   2   6     1908.02     2009.38    100.29 o 
   4   2   6     1164.53     1336.07     81.34 o 
   5   2   6      191.67      159.36     10.58 o 
   6   2   6     3913.26     3786.68    247.74 o 
   7   2   6       96.95       88.79     10.70 o 
   8   2   6     1431.48     1364.48     48.85 o 
   9   2   6      897.39      874.18     42.14 o 
  10   2   6      755.00      770.15     42.35 o 
  11   2   6       77.89       67.79     18.74 o 
  12   2   6      231.15      257.62     30.45 o 
  13   2   6        0.34       -1.71     20.01 o 
 -12   3   6       11.39       -6.93     21.20 o 
 -11   3   6       38.15       40.41     18.65 o 
 -10   3   6      232.07      238.43     35.65 o 
  -9   3   6      293.69      318.74     30.68 o 
  -8   3   6      390.71      359.25     30.84 o 
  -7   3   6      575.75      592.14     43.82 o 
  -6   3   6      852.84      850.13     70.24 o 
  -5   3   6      505.19      472.44     36.81 o 
  -4   3   6      203.07      228.51     19.92 o 
  -3   3   6     3516.23     3517.64    316.32 o 
  -2   3   6      470.66      541.59     18.73 o 
  -1   3   6      926.37      888.12     47.48 o 
   0   3   6      495.71      449.35     28.87 o 
   1   3   6     1005.72     1230.24    104.75 o 
   2   3   6     3918.83     4163.33    263.44 o 
   3   3   6     2788.47     3128.40    198.46 o 
   4   3   6     2116.03     2414.98    167.36 o 
   5   3   6      123.73      135.36     10.55 o 
   6   3   6       24.02       16.24      5.77 o 
   7   3   6     1397.28     1433.25     90.78 o 
   8   3   6      135.81      111.80     12.72 o 
   9   3   6        1.13        0.60      9.66 o 
  10   3   6       70.81       70.09     17.04 o 
  11   3   6       34.32       48.40     18.51 o 
  12   3   6      332.37      384.68     50.87 o 
 -11   4   6        5.56        7.94     16.14 o 
 -10   4   6       70.04       73.51     21.55 o 
  -9   4   6       67.74       77.15     20.29 o 
  -8   4   6      619.25      557.18     38.46 o 
  -7   4   6       74.19       74.66     18.43 o 
  -6   4   6      270.37      237.02     23.13 o 
  -5   4   6      409.85      357.38     26.15 o 
  -4   4   6       95.13      104.89     14.27 o 
  -3   4   6     1062.56     1034.86     76.44 o 
  -2   4   6     1044.84      947.39     57.01 o 
  -1   4   6       17.95       13.72      4.37 o 
   0   4   6      257.01      250.58     16.23 o 
   1   4   6     8428.17     8997.42    602.29 o 
   2   4   6     1038.89      987.97     70.28 o 
   3   4   6      708.06      802.36     51.89 o 
   4   4   6        1.98        3.12      3.63 o 
   5   4   6      285.98      310.15     15.78 o 
   6   4   6     1008.45      935.59     73.12 o 
   7   4   6      560.09      581.27     49.26 o 
   8   4   6       18.42       19.62      7.48 o 
   9   4   6       49.61       42.82     12.99 o 
  10   4   6       58.21       53.44     21.46 o 
  12   4   6        0.80       -1.20     17.96 o 
  13   4   6       20.62        8.38     21.97 o 
 -11   5   6      159.69      184.86     44.12 o 
 -10   5   6        0.21        5.05     13.63 o 
  -9   5   6      113.18      101.83     22.25 o 
  -8   5   6       44.11       44.81     18.73 o 
  -7   5   6       14.78       13.23     10.90 o 
  -6   5   6        5.45        2.20      8.22 o 
  -5   5   6      697.81      707.06     54.34 o 
  -4   5   6      844.55      771.29     50.45 o 
  -3   5   6      350.59      362.76     24.42 o 
  -2   5   6       10.07       21.26      5.48 o 
  -1   5   6     2666.24     2637.25    164.65 o 
   0   5   6      201.73      193.09     12.05 o 
   1   5   6      315.63      305.04     21.03 o 
   2   5   6      109.56       90.48     10.99 o 
   3   5   6     3464.99     3621.34    217.67 o 
   4   5   6      807.46      741.30     46.64 o 
   5   5   6     1496.17     1485.30     91.70 o 
   6   5   6        0.49        3.57      4.52 o 
   7   5   6      911.58     1046.67    144.29 o 
   8   5   6        0.68        1.57      7.29 o 
   9   5   6      121.83      108.42     29.16 o 
  10   5   6       12.75       37.02     20.18 o 
  11   5   6      141.88      155.62     35.06 o 
  13   5   6      241.27      315.51     51.13 o 
 -10   6   6      132.48      126.61     27.69 o 
  -9   6   6        2.52       -8.29     11.64 o 
  -8   6   6      159.07      158.18     25.91 o 
  -7   6   6        1.27        4.77     10.49 o 
  -6   6   6      365.20      413.36     32.55 o 
  -5   6   6      568.56      595.42     46.04 o 
  -4   6   6      293.24      278.54     24.69 o 
  -3   6   6       28.70       15.08      8.46 o 
  -2   6   6     2527.01     2411.79    158.22 o 
  -1   6   6       38.62       42.27      7.76 o 
   0   6   6      140.39      120.65     10.95 o 
   1   6   6      879.55      933.06     43.68 o 
   2   6   6        1.37        0.45      3.83 o 
   3   6   6      737.70      738.98     24.14 o 
   4   6   6       27.83       23.72      6.74 o 
   5   6   6     2767.90     2839.86    213.51 o 
   6   6   6       75.58       87.17     19.24 o 
   7   6   6      322.30      311.93     26.63 o 
   8   6   6       26.32       25.34     10.76 o 
   9   6   6      546.66      648.30     95.63 o 
  10   6   6       48.26       47.37     22.06 o 
  11   6   6      350.75      397.76     51.13 o 
  12   6   6       10.38        8.21     19.24 o 
 -10   7   6       96.97      124.75     39.42 o 
  -9   7   6        0.61      -11.31     11.81 o 
  -8   7   6      137.63      149.43     26.93 o 
  -7   7   6        4.23       11.12     12.91 o 
  -6   7   6      496.05      513.65     37.77 o 
  -5   7   6      100.26      120.79     19.58 o 
  -4   7   6      670.91      702.61     39.09 o 
  -3   7   6        1.18        1.06      6.83 o 
  -2   7   6      475.93      468.19     29.26 o 
  -1   7   6        6.29        4.14      5.03 o 
   0   7   6     2922.04     2781.82    141.32 o 
   1   7   6     1088.42     1046.22     40.03 o 
   2   7   6      436.28      446.64     42.09 o 
   3   7   6        2.35        5.09      6.78 o 
   4   7   6       46.78       77.84     14.83 o 
   5   7   6       78.98       88.59     15.48 o 
   6   7   6       22.66       20.62     10.16 o 
   7   7   6      720.02      778.41    156.64 o 
   8   7   6       48.54       44.56     14.36 o 
   9   7   6       75.19       64.93     25.91 o 
  10   7   6       59.13       70.80     27.62 o 
  11   7   6       54.08       71.57     29.93 o 
  12   7   6       19.98       33.69     25.39 o 
  -9   8   6       51.72       38.71     18.98 o 
  -8   8   6      109.92      119.30     26.27 o 
  -7   8   6       64.47       65.54     19.72 o 
  -6   8   6      102.88      137.37     31.29 o 
  -5   8   6      145.43      138.60     28.99 o 
  -4   8   6      189.68      189.81     23.28 o 
  -3   8   6       21.35       21.50     11.77 o 
  -2   8   6      263.73      283.34     39.07 o 
  -1   8   6      147.05      158.30     18.78 o 
   0   8   6      582.51      577.92     44.44 o 
   1   8   6      208.10      214.18     20.86 o 
   2   8   6      779.70      725.22     36.42 o 
   3   8   6      259.76      228.14     21.97 o 
   4   8   6       36.26       26.31     10.82 o 
   5   8   6        2.22        2.96      7.70 o 
   6   8   6        0.86        1.66      8.17 o 
   7   8   6       30.09       30.56     12.96 o 
   8   8   6        3.37       -2.86      8.84 o 
   9   8   6        1.20        1.89      9.90 o 
  10   8   6       59.50       89.09     31.72 o 
  11   8   6        8.14       -1.54     18.64 o 
  -8   9   6       21.20       32.45     19.20 o 
  -7   9   6       60.83       66.37     21.97 o 
  -6   9   6        0.08        0.84     12.07 o 
  -5   9   6        0.63        5.31     12.06 o 
  -4   9   6       46.70       46.63     23.90 o 
  -3   9   6      146.30      183.62     23.50 o 
  -2   9   6      100.24      113.54     19.28 o 
  -1   9   6       18.00       25.65     16.93 o 
   0   9   6       11.76        4.06      8.28 o 
   1   9   6      162.63      139.48     31.89 o 
   2   9   6      338.70      285.21     45.74 o 
   3   9   6       10.54        9.45     10.22 o 
   4   9   6      423.99      399.62     30.59 o 
   5   9   6        8.92       19.13     11.48 o 
   6   9   6      138.15      151.94     21.56 o 
   7   9   6      416.08      451.38     65.41 o 
   8   9   6      144.08      153.66     23.47 o 
   9   9   6        1.95       -3.31      9.73 o 
  10   9   6        4.39       12.06     20.35 o 
  11   9   6       13.99       15.22     21.46 o 
  -7  10   6      103.44      119.82     28.84 o 
  -6  10   6       39.22       67.03     21.30 o 
  -5  10   6        2.10        2.43     12.57 o 
  -4  10   6      119.22      121.84     23.03 o 
  -3  10   6       42.15       41.98     22.40 o 
  -2  10   6      316.46      285.24     41.98 o 
  -1  10   6       32.75       40.27     20.78 o 
   0  10   6       25.77       14.62     16.07 o 
   1  10   6       18.41        8.27      9.96 o 
   2  10   6        1.33        1.93      9.18 o 
   3  10   6      104.52      106.18     19.68 o 
   4  10   6       12.42       10.14     10.28 o 
   5  10   6      271.14      316.40     30.31 o 
   6  10   6       15.24       20.83     13.39 o 
   7  10   6        3.40       -9.27      9.27 o 
   8  10   6      182.18      219.23     28.93 o 
   9  10   6      243.35      283.09     36.30 o 
  10  10   6       76.89       96.79     36.77 o 
  -5  11   6      197.36      149.97     42.24 o 
  -4  11   6      299.12      285.58     47.20 o 
  -3  11   6       63.02       68.06     29.75 o 
  -2  11   6        7.48       -4.02     16.93 o 
  -1  11   6      177.51      147.24     35.57 o 
   0  11   6      150.01      127.91     30.70 o 
   1  11   6       27.55       18.21     18.30 o 
   2  11   6      150.18      150.68     23.58 o 
   3  11   6       27.61       23.78     14.33 o 
   4  11   6      168.63      178.56     38.78 o 
   5  11   6        2.83        3.73     11.02 o 
   6  11   6       35.86       38.91     16.41 o 
   7  11   6      136.91      160.86     26.42 o 
   8  11   6       81.20      101.78     24.48 o 
   9  11   6       72.54       98.06     24.55 o 
  -3  12   6       84.38       91.40     36.60 o 
  -2  12   6      112.16      124.49     38.48 o 
  -1  12   6       30.50       25.91     22.91 o 
   0  12   6       35.30       57.54     29.07 o 
   1  12   6      315.20      317.56     49.25 o 
   2  12   6       71.68       60.22     19.12 o 
   3  12   6      133.89      138.61     32.11 o 
   4  12   6        8.42        2.11     11.84 o 
   5  12   6        0.26       -3.73     11.19 o 
   6  12   6      123.15      164.48     26.83 o 
   7  12   6        5.72        4.31     14.63 o 
   8  12   6       92.01      121.24     40.02 o 
   0  13   6        4.30       -1.45     19.32 o 
   1  13   6      110.76      121.67     40.87 o 
   2  13   6       49.41       67.97     31.12 o 
   3  13   6       35.73       35.93     17.90 o 
   4  13   6        3.01       10.53     15.15 o 
   5  13   6        9.57        5.48     14.97 o 
   6  13   6       10.46       15.65     20.69 o 
  -4 -12   7       10.53       13.00     26.08 o 
  -3 -12   7       58.72       57.42     21.79 o 
  -2 -12   7        0.34        1.65     14.58 o 
  -1 -12   7       12.21       34.22     18.17 o 
   0 -12   7       42.61       34.42     20.18 o 
   1 -12   7      172.13      182.43     29.56 o 
   2 -12   7       15.11       -3.51     19.15 o 
  -6 -11   7       32.72       38.46     19.09 o 
  -5 -11   7      335.71      302.01     35.09 o 
  -4 -11   7        2.45        0.10     12.25 o 
  -3 -11   7        0.66       -0.22     12.91 o 
  -2 -11   7        3.83       -0.64     11.91 o 
  -1 -11   7       15.75       24.49     15.09 o 
   0 -11   7       24.82       24.78     15.96 o 
   1 -11   7      207.59      168.05     26.87 o 
   2 -11   7       25.75        7.95     19.49 o 
   3 -11   7        2.98       -0.60     18.30 o 
  -8 -10   7       21.03        6.31     16.20 o 
  -7 -10   7      105.55      135.31     28.75 o 
  -6 -10   7       21.13       13.11     14.35 o 
  -5 -10   7       71.65       39.16     20.65 o 
  -4 -10   7      258.60      248.04     29.96 o 
  -3 -10   7       99.44       98.82     22.41 o 
  -2 -10   7        0.31        5.74     11.48 o 
  -1 -10   7       89.38       75.37     20.43 o 
   0 -10   7      379.25      371.76     33.97 o 
   1 -10   7      101.41      118.85     22.61 o 
   2 -10   7      213.93      249.38     28.61 o 
   3 -10   7      204.46      192.64     40.02 o 
   4 -10   7       19.65       25.05     22.57 o 
 -10  -9   7        0.52       -9.58     17.70 o 
  -9  -9   7       94.69      114.51     26.48 o 
  -8  -9   7       28.25       17.62     17.91 o 
  -7  -9   7       14.80       21.34     13.85 o 
  -6  -9   7       67.86       56.87     18.58 o 
  -5  -9   7       19.95       16.95     23.56 o 
  -4  -9   7       35.39       58.48     17.95 o 
  -3  -9   7       99.79       92.43     21.16 o 
  -2  -9   7      814.83      851.71     77.51 o 
  -1  -9   7        8.95       19.67     12.68 o 
   0  -9   7      123.74      125.22     20.73 o 
   1  -9   7       29.84       19.74     26.21 o 
   2  -9   7      455.68      463.23     34.97 o 
   3  -9   7      553.92      619.47     58.57 o 
   4  -9   7      211.68      279.51     41.55 o 
   5  -9   7       72.22       29.33     21.55 o 
 -10  -8   7        5.36       -0.34     13.01 o 
  -9  -8   7      100.15      129.13     26.45 o 
  -8  -8   7        6.35       10.23     12.31 o 
  -7  -8   7      147.95      141.05     24.17 o 
  -6  -8   7       75.90       68.85     18.56 o 
  -5  -8   7      123.57       95.15     20.68 o 
  -4  -8   7      129.64      126.89     19.83 o 
  -3  -8   7      171.70      167.55     22.22 o 
  -2  -8   7      137.24      152.94     20.52 o 
  -1  -8   7       64.45       58.99     15.50 o 
   0  -8   7      830.06      821.01     42.04 o 
   1  -8   7      801.95      848.70     42.58 o 
   2  -8   7      447.65      452.39     32.20 o 
   3  -8   7        3.19        2.58      8.60 o 
   4  -8   7      847.89      871.10     64.13 o 
   5  -8   7       79.57       72.19     18.10 o 
   6  -8   7      243.46      228.77     26.99 o 
   7  -8   7       13.32       -6.07     14.79 o 
   8  -8   7      214.92      307.90     49.85 o 
   9  -8   7        1.09        6.50     23.09 o 
 -10  -7   7        9.12       20.01     24.28 o 
  -9  -7   7       91.48      148.01     32.83 o 
  -8  -7   7       24.50       16.11     13.55 o 
  -7  -7   7      278.14      245.12     27.01 o 
  -6  -7   7       81.48       76.67     19.15 o 
  -5  -7   7     1110.94     1070.60     85.46 o 
  -4  -7   7        0.21       -1.86      6.82 o 
  -3  -7   7       44.45       28.73     12.05 o 
  -2  -7   7      101.69       96.32     16.81 o 
  -1  -7   7       66.57       91.73     16.42 o 
   0  -7   7      186.56      177.80     20.22 o 
   1  -7   7       14.20       16.20      9.54 o 
   2  -7   7        9.19        8.76      6.85 o 
   3  -7   7        6.70       10.41      7.17 o 
   4  -7   7      105.32       97.29     17.29 o 
   5  -7   7       19.56       36.52     14.58 o 
   6  -7   7      951.75     1045.73    105.47 o 
   7  -7   7        2.12        7.35     16.33 o 
   8  -7   7      207.64      212.90     41.30 o 
   9  -7   7      252.13      239.07     44.55 o 
  10  -7   7       18.82        2.82     21.38 o 
 -11  -6   7        1.07        3.51     23.09 o 
 -10  -6   7        0.62       -4.28     16.67 o 
  -9  -6   7      179.72      157.23     23.70 o 
  -8  -6   7       24.54       28.83     13.78 o 
  -7  -6   7      246.92      212.39     24.63 o 
  -6  -6   7      271.41      270.53     25.82 o 
  -5  -6   7       30.74       30.85     11.28 o 
  -4  -6   7      153.26      163.71     19.52 o 
  -3  -6   7      568.08      520.07     31.22 o 
  -2  -6   7       54.01       62.94     13.87 o 
  -1  -6   7      150.38      135.78     19.92 o 
   0  -6   7     1508.59     1421.03     42.23 o 
   1  -6   7       46.64       50.46      9.18 o 
   2  -6   7      479.99      510.68     22.78 o 
   3  -6   7      912.57      847.62     33.97 o 
   4  -6   7        0.95        5.96      5.85 o 
   5  -6   7       10.23       11.71      9.48 o 
   6  -6   7       21.99       -0.73      7.92 o 
   7  -6   7      707.45      713.35     95.29 o 
   8  -6   7        0.15       -1.97     16.59 o 
   9  -6   7       12.28        4.53     17.19 o 
  10  -6   7       92.62       75.84     31.72 o 
 -11  -5   7        1.40        9.41     18.98 o 
 -10  -5   7        1.58       -1.80     16.93 o 
  -9  -5   7       12.90       23.43     19.67 o 
  -8  -5   7      146.55      176.33     22.51 o 
  -7  -5   7        7.92        1.56      7.88 o 
  -6  -5   7       15.58        8.87      9.58 o 
  -5  -5   7       57.47       52.73     13.00 o 
  -4  -5   7      604.21      599.71     32.28 o 
  -3  -5   7      144.36      146.44     16.62 o 
  -2  -5   7     4003.88     4015.80     51.87 o 
  -1  -5   7        0.86        0.02      3.93 o 
   0  -5   7     1741.52     1872.40     55.83 o 
   1  -5   7     2984.64     3051.43    116.16 o 
   2  -5   7     1585.34     1552.71     40.47 o 
   3  -5   7        6.04       13.31      6.18 o 
   4  -5   7      559.57      563.40     26.91 o 
   5  -5   7        4.59        7.10      8.31 o 
   6  -5   7      199.68      181.87     26.55 o 
   7  -5   7      327.11      396.12     57.03 o 
   8  -5   7       38.11       32.94     13.98 o 
   9  -5   7        0.17       -4.10     14.36 o 
  10  -5   7        9.04       11.46     20.52 o 
  11  -5   7        0.31       10.94     21.29 o 
 -11  -4   7      165.81      164.51     38.48 o 
 -10  -4   7       38.95       45.23     25.48 o 
  -9  -4   7      253.77      220.94     37.96 o 
  -8  -4   7      589.67      566.38     35.32 o 
  -7  -4   7       48.25       46.52     13.43 o 
  -6  -4   7       37.43       30.97     11.00 o 
  -5  -4   7      213.41      138.43     22.74 o 
  -4  -4   7      234.94      250.32     14.80 o 
  -3  -4   7     2575.97     2856.69    136.49 o 
  -2  -4   7      492.71      529.68     18.99 o 
  -1  -4   7     9145.96     9501.26    106.77 o 
   0  -4   7     1206.67     1193.57     28.33 o 
   1  -4   7      294.67      310.77     15.41 o 
   2  -4   7     1174.53     1162.49     43.89 o 
   3  -4   7      475.25      480.11     53.47 o 
   4  -4   7     2933.98     2858.58    178.83 o 
   5  -4   7     1670.58     1718.80    171.95 o 
   6  -4   7      383.02      426.60     53.05 o 
   7  -4   7     1134.01     1084.87    116.93 o 
   8  -4   7       38.16       43.54     13.88 o 
   9  -4   7       15.38        1.11     13.77 o 
  10  -4   7      151.15      153.22     34.89 o 
  11  -4   7        9.08        1.28     18.04 o 
 -12  -3   7       28.85       30.95     25.91 o 
 -11  -3   7      167.08      211.53     43.09 o 
 -10  -3   7      259.51      257.96     41.64 o 
  -9  -3   7       16.26        5.22     16.25 o 
  -8  -3   7      220.78      289.94     39.42 o 
  -7  -3   7       23.26        7.77      6.69 o 
  -6  -3   7      446.78      475.57     56.33 o 
  -5  -3   7     1022.08     1063.94     82.88 o 
  -4  -3   7      271.61      254.84     16.09 o 
  -3  -3   7       39.05       37.87      6.92 o 
  -2  -3   7      484.71      496.86     17.96 o 
  -1  -3   7     2867.42     2967.96    117.29 o 
   0  -3   7       39.62       36.71      6.42 o 
   1  -3   7     2082.73     2087.88     40.42 o 
   2  -3   7      132.45      135.34     13.64 o 
   3  -3   7     3737.31     3965.74    136.83 o 
   4  -3   7      124.29      147.52     12.32 o 
   5  -3   7     2389.88     2409.83    194.95 o 
   6  -3   7      688.54      678.99     34.64 o 
   7  -3   7      384.47      414.58     29.97 o 
   8  -3   7      351.00      359.31     34.67 o 
   9  -3   7      492.85      542.25     56.77 o 
  10  -3   7       67.83       53.18     27.45 o 
  11  -3   7      103.41       80.03     31.98 o 
  12  -3   7        2.61      -10.26     17.70 o 
 -12  -2   7       49.46       39.33     28.30 o 
 -11  -2   7        2.87        2.05     18.90 o 
 -10  -2   7       37.81       33.00     22.23 o 
  -9  -2   7      297.58      348.47     29.68 o 
  -8  -2   7      109.37      134.67     30.05 o 
  -7  -2   7      452.27      475.65     85.20 o 
  -6  -2   7      742.07      772.15     65.37 o 
  -5  -2   7       95.74       86.66     10.10 o 
  -4  -2   7     1407.40     1374.48     81.40 o 
  -3  -2   7       11.12        5.25      3.68 o 
  -2  -2   7      478.31      609.12     27.23 o 
  -1  -2   7     1051.62     1183.05     62.21 o 
   0  -2   7      567.22      530.80     16.70 o 
   1  -2   7     9131.23    10347.35    297.67 o 
   2  -2   7     4011.82     4316.47    172.00 o 
   3  -2   7     1746.15     1982.11     65.36 o 
   4  -2   7       36.84       48.62      6.53 o 
   5  -2   7        0.47        2.95      5.86 o 
   6  -2   7       65.71       54.25     14.24 o 
   7  -2   7      329.67      411.65     29.88 o 
   8  -2   7      250.20      227.11     27.92 o 
   9  -2   7      109.92      108.02     44.20 o 
  10  -2   7       80.79       88.78     20.03 o 
  11  -2   7      110.67       89.52     30.35 o 
  12  -2   7       10.15       18.21     21.97 o 
 -12  -1   7       10.77        7.78     20.52 o 
 -11  -1   7       96.19      101.24     33.86 o 
 -10  -1   7        4.99        6.46     11.52 o 
  -9  -1   7        1.46        0.05      9.98 o 
  -8  -1   7      190.91      228.09     34.03 o 
  -7  -1   7       48.76       48.69     13.19 o 
  -6  -1   7      688.02      650.51     52.62 o 
  -5  -1   7       67.68       61.29      8.41 o 
  -4  -1   7      197.96      195.00     18.27 o 
  -3  -1   7       40.16       69.32      7.99 o 
  -2  -1   7      570.22      532.28     27.95 o 
  -1  -1   7       64.04       53.40      6.07 o 
   0  -1   7      461.80      444.92     27.86 o 
   1  -1   7      163.43      123.51      7.53 o 
   2  -1   7      964.30     1138.91     40.06 o 
   3  -1   7      119.54      127.24     12.63 o 
   4  -1   7      376.41      375.93     23.79 o 
   5  -1   7     1046.64      920.13     24.60 o 
   6  -1   7       90.30       96.17     14.40 o 
   7  -1   7      482.18      499.79     30.38 o 
   8  -1   7      153.32      165.17     20.03 o 
   9  -1   7       11.42       23.65     10.97 o 
  10  -1   7        4.87        0.91      9.10 o 
  11  -1   7       18.00       11.71     18.47 o 
  12  -1   7      148.09      120.99     37.19 o 
  13  -1   7      116.50      160.75     44.97 o 
 -12   0   7        0.47        6.01     15.67 o 
 -11   0   7        1.98        6.19     12.31 o 
 -10   0   7        1.82       -9.28      9.28 o 
  -9   0   7      100.18       96.43     23.56 o 
  -8   0   7      267.32      265.58     25.35 o 
  -7   0   7      140.40      110.85     16.68 o 
  -6   0   7      338.91      353.66     54.76 o 
  -5   0   7       82.99       68.90      8.43 o 
  -4   0   7        0.02        2.33      2.96 o 
  -3   0   7     3148.95     3387.64    207.67 o 
  -2   0   7      307.40      326.86     37.93 o 
  -1   0   7      464.01      384.48     25.88 o 
   0   0   7      159.47      182.01     10.32 o 
   1   0   7     1702.31     1581.22     85.53 o 
   2   0   7        0.18        2.24      3.27 o 
   3   0   7     4352.70     4422.07     83.02 o 
   4   0   7      367.15      340.04     28.64 o 
   5   0   7     2658.72     2596.37     57.74 o 
   6   0   7      468.21      413.06     25.21 o 
   7   0   7     5374.12     5150.46     91.92 o 
   8   0   7        1.10       -1.96      7.02 o 
   9   0   7      260.24      253.08     25.35 o 
  10   0   7      357.04      357.67     40.87 o 
  11   0   7       28.58       22.76     13.51 o 
  12   0   7       54.80       54.12     28.56 o 
  13   0   7        2.81        8.72     23.51 o 
 -12   1   7       53.29       72.65     22.76 o 
 -11   1   7       13.40       24.11     15.87 o 
 -10   1   7      120.62      146.08     23.78 o 
  -9   1   7      202.06      202.70     46.90 o 
  -8   1   7      230.58      220.32     23.55 o 
  -7   1   7      366.09      354.29     27.35 o 
  -6   1   7     1334.95     1306.74    158.61 o 
  -5   1   7      354.74      341.66     23.48 o 
  -4   1   7      964.54      941.62     51.91 o 
  -3   1   7       68.33       90.49      7.05 o 
  -2   1   7     2994.24     3145.61    232.46 o 
  -1   1   7       53.31       49.47      5.44 o 
   0   1   7      149.40      196.06      9.55 o 
   1   1   7      662.22      560.02     21.17 o 
   2   1   7      312.16      324.25     10.34 o 
   3   1   7     2963.66     2982.82     91.19 o 
   4   1   7     1241.32     1326.18     69.92 o 
   5   1   7     9122.75     9155.96    464.57 o 
   6   1   7      133.42      142.34     10.51 o 
   7   1   7      465.69      455.03     28.26 o 
   8   1   7      234.48      244.99     22.84 o 
   9   1   7      772.64      801.03     58.06 o 
  10   1   7        7.94       12.45     10.87 o 
  11   1   7       57.10       76.03     29.33 o 
  12   1   7       37.22       39.67     24.80 o 
  13   1   7        1.16       -1.37     20.26 o 
 -12   2   7       48.84       83.21     24.89 o 
 -11   2   7      438.87      474.11     41.60 o 
 -10   2   7      320.44      363.00     61.95 o 
  -9   2   7       53.99       56.50     17.12 o 
  -8   2   7      292.17      321.94     43.44 o 
  -7   2   7       22.71       19.12     10.57 o 
  -6   2   7     1233.04     1203.23    155.36 o 
  -5   2   7       53.12       56.67     12.82 o 
  -4   2   7     3296.12     3152.21    339.75 o 
  -3   2   7      342.07      327.64     20.51 o 
  -2   2   7      435.27      594.46     50.23 o 
  -1   2   7      189.93      210.04     10.01 o 
   0   2   7      742.18      647.15     30.53 o 
   1   2   7       49.85       29.00      5.11 o 
   2   2   7      282.56      278.65     16.00 o 
   3   2   7      189.20      202.19     24.68 o 
   4   2   7      739.92      789.80     48.90 o 
   5   2   7      683.27      666.26     52.48 o 
   6   2   7        4.30       10.22      4.83 o 
   7   2   7     3863.60     3557.01     75.14 o 
   8   2   7      104.43      112.30     16.31 o 
   9   2   7      118.13      145.47     22.57 o 
  10   2   7     1004.43     1069.36     49.81 o 
  11   2   7        2.71        6.55     11.23 o 
  12   2   7       27.05       29.17     15.77 o 
  13   2   7       10.50        6.84     21.20 o 
 -11   3   7       21.26       26.38     17.08 o 
 -10   3   7       22.95       25.85     15.24 o 
  -9   3   7      257.08      296.78     30.41 o 
  -8   3   7      753.43      785.83     90.63 o 
  -7   3   7       25.32       25.63     11.01 o 
  -6   3   7      219.56      258.35     30.99 o 
  -5   3   7     1224.61     1201.73    100.25 o 
  -4   3   7      454.71      407.93     35.83 o 
  -3   3   7        2.09        6.21      5.73 o 
  -2   3   7      917.16      888.73     33.80 o 
  -1   3   7      354.95      407.71     14.21 o 
   0   3   7      101.46       81.33      9.75 o 
   1   3   7     3739.34     3861.87    227.32 o 
   2   3   7     2832.52     2977.87    206.41 o 
   3   3   7     1539.69     1609.80     87.37 o 
   4   3   7       21.60       21.09      5.22 o 
   5   3   7      480.63      470.29     26.49 o 
   6   3   7      318.45      325.93     25.37 o 
   7   3   7      640.14      652.55     46.07 o 
   9   3   7        1.83        7.99      8.21 o 
  10   3   7      268.57      302.53     28.14 o 
  11   3   7      194.03      194.39     25.28 o 
  12   3   7       67.74       61.22     26.08 o 
 -11   4   7        4.51        4.10     15.63 o 
 -10   4   7      113.96       94.88     23.32 o 
  -9   4   7       37.34       55.37     18.02 o 
  -8   4   7       13.79       24.22     13.28 o 
  -7   4   7      352.99      387.74     77.34 o 
  -6   4   7      137.59      115.54     18.07 o 
  -5   4   7      466.58      452.02     37.66 o 
  -4   4   7        7.22        4.07      6.49 o 
  -3   4   7      427.21      471.26     47.15 o 
  -2   4   7       25.48       14.02      6.71 o 
  -1   4   7     7586.71     7277.34    387.98 o 
   0   4   7      338.19      327.75     17.89 o 
   1   4   7     1068.87      997.09     70.18 o 
   2   4   7       56.06       48.81      7.17 o 
   3   4   7     1492.58     1548.45    111.41 o 
   4   4   7      466.85      507.87     35.45 o 
   5   4   7      380.79      423.22     25.48 o 
   6   4   7      101.19       93.13     10.99 o 
   7   4   7      970.74      980.55     57.20 o 
   8   4   7      104.86       84.49     24.28 o 
   9   4   7       33.41       18.06     10.13 o 
  10   4   7       76.26       62.16     22.83 o 
  11   4   7       60.24       73.45     27.62 o 
  12   4   7       25.01       44.38     23.94 o 
  13   4   7      265.95      304.82     50.36 o 
 -11   5   7        1.35       -1.80     22.91 o 
 -10   5   7        1.11        1.05     13.19 o 
  -9   5   7       10.70       19.83     14.77 o 
  -8   5   7       38.32       28.52     20.69 o 
  -7   5   7      147.15      142.19     22.39 o 
  -6   5   7       23.11       29.02     13.06 o 
  -5   5   7       10.04       17.82     11.41 o 
  -4   5   7       54.59       50.27     12.86 o 
  -3   5   7      276.90      328.46     33.22 o 
  -2   5   7     1266.74     1224.68     69.42 o 
  -1   5   7     1326.20     1285.32     96.44 o 
   0   5   7     1394.41     1407.68     86.37 o 
   1   5   7       51.62       59.35      7.94 o 
   2   5   7      837.97      856.47     68.40 o 
   3   5   7       54.86       57.21      8.17 o 
   4   5   7     1078.92     1000.10     58.38 o 
   5   5   7     2180.45     2282.81    144.86 o 
   6   5   7     1748.84     1831.88    112.79 o 
   7   5   7      198.55      217.77     21.08 o 
   8   5   7     1513.38     1759.76    232.48 o 
   9   5   7      106.71      112.61     29.84 o 
  10   5   7       64.85       61.56     25.14 o 
  11   5   7       19.33       17.02     17.44 o 
  12   5   7       78.72       71.74     28.90 o 
  13   5   7       71.67       64.73     30.01 o 
 -10   6   7       19.34       26.09     18.37 o 
  -9   6   7      155.23      162.37     28.39 o 
  -8   6   7       11.18       -0.22     11.56 o 
  -7   6   7      146.07      151.57     30.95 o 
  -6   6   7      232.10      226.51     25.51 o 
  -5   6   7      201.40      218.18     29.03 o 
  -4   6   7       67.36       74.50     15.93 o 
  -3   6   7      383.38      343.76     30.44 o 
  -2   6   7      261.75      262.72     21.56 o 
  -1   6   7     1394.89     1366.31     63.01 o 
   0   6   7     1444.94     1558.71     84.34 o 
   1   6   7     1089.13     1030.63     70.41 o 
   2   6   7     1412.03     1444.52     73.49 o 
   3   6   7       10.74        7.56      4.77 o 
   4   6   7     2639.28     2651.05    219.76 o 
   5   6   7       10.62       14.44      6.95 o 
   6   6   7     1179.82     1200.52    137.27 o 
   7   6   7      159.53      184.37     25.31 o 
   8   6   7      367.79      418.92     92.56 o 
   9   6   7       54.14       37.11     19.92 o 
  10   6   7      429.26      440.60     52.41 o 
  11   6   7       27.78        7.61     18.30 o 
  12   6   7      153.70      224.19     43.09 o 
  13   6   7       24.12       12.14     23.17 o 
  -9   7   7       94.83       81.45     23.50 o 
  -8   7   7       20.76       18.57     14.97 o 
  -7   7   7       61.17       86.62     21.22 o 
  -6   7   7       30.29       35.02     15.50 o 
  -5   7   7      896.81      880.81     86.36 o 
  -4   7   7        0.39        0.41      9.12 o 
  -3   7   7     2157.05     2117.95    102.90 o 
  -2   7   7      578.14      567.86     32.89 o 
  -1   7   7      274.79      225.39     17.76 o 
   0   7   7      143.20      149.64     13.22 o 
   1   7   7     1452.21     1430.29     88.49 o 
   2   7   7     1656.15     1610.80    128.25 o 
   3   7   7       24.48       22.89      7.32 o 
   4   7   7      208.55      180.17     35.83 o 
   5   7   7       94.81      122.70     22.66 o 
   6   7   7      355.66      382.68     46.04 o 
   7   7   7      121.21      151.42     45.83 o 
   8   7   7       71.69       84.68     27.19 o 
   9   7   7        4.13       -2.57     11.29 o 
  10   7   7       71.52       64.73     26.85 o 
  11   7   7      134.09      171.09     40.27 o 
  12   7   7       95.55       90.03     35.74 o 
  -9   8   7       41.43       75.67     33.60 o 
  -8   8   7        8.73       11.79     16.11 o 
  -7   8   7      229.90      248.56     36.68 o 
  -6   8   7        3.13        1.00     10.94 o 
  -5   8   7      108.94       86.11     20.82 o 
  -4   8   7       86.83       84.62     18.66 o 
  -3   8   7      371.75      390.42     47.97 o 
  -2   8   7        4.95       -2.46      8.20 o 
  -1   8   7      229.43      239.52     37.36 o 
   0   8   7      858.26      800.59     51.42 o 
   1   8   7       80.39       73.99     11.38 o 
   2   8   7      262.95      277.55     47.15 o 
   3   8   7       99.24      101.95     21.76 o 
   4   8   7       17.60       17.50     10.02 o 
   5   8   7      318.70      319.97     39.42 o 
   6   8   7      262.56      261.82     46.73 o 
   7   8   7      148.21      162.72     22.13 o 
   8   8   7       32.93       41.96     15.34 o 
   9   8   7       78.76       76.27     29.84 o 
  10   8   7        0.98        3.08     16.76 o 
  11   8   7        0.35        2.74     19.49 o 
  -8   9   7       68.72       65.35     22.76 o 
  -7   9   7        0.66        4.77     14.20 o 
  -6   9   7       21.12       18.87     13.80 o 
  -5   9   7       75.73       87.76     21.55 o 
  -4   9   7       13.64       -5.81      9.17 o 
  -3   9   7        2.41        9.92     11.08 o 
  -2   9   7      321.57      375.98     30.44 o 
  -1   9   7       87.13       90.72     26.93 o 
   0   9   7      226.36      227.52     34.71 o 
   1   9   7      486.32      444.10     30.74 o 
   2   9   7      504.94      458.30     61.09 o 
   3   9   7      147.06      167.98     25.22 o 
   4   9   7      748.65      697.76     50.57 o 
   5   9   7        1.51        9.32      9.70 o 
   6   9   7      768.15      792.86     57.76 o 
   7   9   7       86.88      102.94     21.34 o 
   8   9   7      434.22      514.06     84.05 o 
   9   9   7        0.64       -3.22     10.75 o 
  10   9   7        1.81       -4.36     17.10 o 
  11   9   7        7.64       11.03     20.35 o 
  -7  10   7       22.81       37.36     26.85 o 
  -6  10   7        2.93       -4.05     13.56 o 
  -5  10   7       93.65       81.49     22.30 o 
  -4  10   7       58.46       48.60     18.64 o 
  -3  10   7       24.03        3.76     17.61 o 
  -2  10   7        2.42       -3.51     14.62 o 
  -1  10   7      463.10      530.37     54.47 o 
   0  10   7      126.46      117.14     28.99 o 
   1  10   7      107.23      124.16     19.10 o 
   2  10   7      235.95      203.20     23.70 o 
   3  10   7      343.28      334.93     44.80 o 
   4  10   7      954.70      987.45     68.44 o 
   5  10   7      248.23      229.55     26.67 o 
   6  10   7      360.22      394.21     48.91 o 
   7  10   7      273.80      283.64     47.88 o 
   8  10   7      102.39      134.54     26.76 o 
   9  10   7       86.43      121.28     25.75 o 
  10  10   7      177.47      183.83     44.46 o 
  -5  11   7      191.90      204.95     43.26 o 
  -4  11   7       21.12       21.63     21.80 o 
  -3  11   7      147.67      176.48     38.22 o 
  -2  11   7       48.58       27.87     22.32 o 
  -1  11   7        6.28       16.25     17.02 o 
   0  11   7       12.84       17.87     17.10 o 
   1  11   7      119.43      123.04     35.06 o 
   2  11   7       73.00       75.43     19.32 o 
   3  11   7      406.49      435.71     85.63 o 
   4  11   7       23.10       33.42     15.69 o 
   5  11   7      484.43      453.36     37.95 o 
   6  11   7       47.04       54.20     19.05 o 
   7  11   7       47.82       33.95     28.52 o 
   8  11   7      169.51      209.47     37.96 o 
   9  11   7      122.53      138.83     27.39 o 
  -3  12   7       45.46       20.01     26.08 o 
  -2  12   7       13.31        2.91     19.58 o 
  -1  12   7        7.91       -5.22     17.27 o 
   0  12   7       16.38       18.90     21.38 o 
   1  12   7       42.43       19.24     22.91 o 
   2  12   7       81.72       94.74     33.00 o 
   3  12   7       20.46       24.68     15.32 o 
   4  12   7       15.64       15.16     13.82 o 
   5  12   7        0.48        1.94     11.84 o 
   6  12   7        1.84       -5.38     11.67 o 
   7  12   7       60.01       75.67     22.41 o 
   8  12   7       18.00       21.55     25.82 o 
   0  13   7       49.14       61.22     30.95 o 
   1  13   7       26.58       21.29     23.26 o 
   2  13   7       56.29       67.80     32.32 o 
   3  13   7       31.87       54.38     31.81 o 
   4  13   7        2.63        1.14     13.37 o 
   5  13   7        0.01       -0.94     12.85 o 
  -3 -12   8        3.05      -18.47     20.01 o 
  -2 -12   8        2.26       -3.54     14.19 o 
  -1 -12   8        1.70       -3.58     13.79 o 
   0 -12   8       41.55       46.21     20.62 o 
   1 -12   8       56.55       72.68     32.66 o 
   2 -12   8      128.90      107.73     37.19 o 
   3 -12   8      103.94      122.53     39.67 o 
  -6 -11   8       68.51       92.67     25.30 o 
  -5 -11   8        0.03       -1.57     13.29 o 
  -4 -11   8      201.60      226.38     31.08 o 
  -3 -11   8       19.11       19.82     15.07 o 
  -2 -11   8        1.95       -3.54     11.31 o 
  -1 -11   8        8.52        2.94     12.38 o 
   0 -11   8        2.18       -0.42     12.06 o 
   1 -11   8       44.74       44.20     18.71 o 
   2 -11   8       73.52       36.77     25.22 o 
   3 -11   8        0.27        9.23     22.40 o 
   4 -11   8       18.88       15.39     22.74 o 
  -8 -10   8       91.78      105.60     36.51 o 
  -7 -10   8       71.83       89.31     24.41 o 
  -6 -10   8       93.09       79.71     22.79 o 
  -5 -10   8      328.54      342.63     48.65 o 
  -4 -10   8       75.95       65.60     20.34 o 
  -3 -10   8       59.67       80.27     20.97 o 
  -2 -10   8      137.52      162.54     24.80 o 
  -1 -10   8       29.68       18.33     13.85 o 
   0 -10   8       69.61       86.38     21.42 o 
   1 -10   8      461.64      492.83     38.69 o 
   2 -10   8      147.84      169.98     37.71 o 
   3 -10   8       35.16       27.62     22.74 o 
   4 -10   8       13.09       13.51     20.09 o 
  -9  -9   8        7.48        6.75     19.49 o 
  -8  -9   8       13.35       11.54     15.26 o 
  -7  -9   8      178.81      209.53     29.90 o 
  -6  -9   8       44.60       14.16     34.20 o 
  -5  -9   8       78.87       44.53     24.41 o 
  -4  -9   8       51.77       35.93     15.44 o 
  -3  -9   8      327.70      347.54     32.16 o 
  -2  -9   8      149.75      164.96     23.89 o 
  -1  -9   8      802.71      843.32     64.21 o 
   0  -9   8       10.27        7.22     10.67 o 
   1  -9   8      149.79      126.36     20.95 o 
   2  -9   8        9.02        1.85     10.49 o 
   3  -9   8      299.08      273.18     41.98 o 
   4  -9   8      141.43      137.57     32.66 o 
   5  -9   8       99.94       92.26     31.98 o 
  -9  -8   8        4.36        0.35     12.63 o 
  -8  -8   8        0.56        1.44     11.37 o 
  -7  -8   8       30.76       32.35     24.07 o 
  -6  -8   8        0.96        2.31     10.19 o 
  -5  -8   8      279.49      254.59     34.80 o 
  -4  -8   8       47.24       36.56     14.40 o 
  -3  -8   8      228.57      251.72     26.21 o 
  -2  -8   8       44.84       33.20     13.14 o 
  -1  -8   8      166.82      183.53     22.42 o 
   0  -8   8        0.23        6.76      9.00 o 
   1  -8   8      320.72      340.32     38.48 o 
   2  -8   8       59.52       46.34     14.67 o 
   3  -8   8      507.39      494.89     50.19 o 
   4  -8   8      152.70      144.50     30.35 o 
   5  -8   8      568.73      611.41     39.56 o 
   6  -8   8        8.63       11.37     11.77 o 
   7  -8   8        2.05        1.71     18.81 o 
   8  -8   8       28.84       48.57     28.47 o 
   9  -8   8       22.40        4.62     21.29 o 
 -10  -7   8      215.28      236.42     47.97 o 
  -9  -7   8        0.37        2.54     11.43 o 
  -8  -7   8       19.34       23.85     13.76 o 
  -7  -7   8       20.48       15.04     16.25 o 
  -6  -7   8      110.31      108.23     21.36 o 
  -5  -7   8       35.41       19.99     11.73 o 
  -4  -7   8      292.67      286.63     27.09 o 
  -3  -7   8      256.94      238.50     36.89 o 
  -2  -7   8        1.08       -2.35      7.69 o 
  -1  -7   8      165.81      152.24     19.58 o 
   0  -7   8      689.26      676.03     36.38 o 
   1  -7   8      613.74      615.31     34.75 o 
   2  -7   8      443.21      442.23     29.61 o 
   3  -7   8       63.47       67.75     12.14 o 
   4  -7   8      410.59      393.20     35.14 o 
   5  -7   8        1.86       -3.61      8.06 o 
   6  -7   8       26.02       32.47     14.84 o 
   7  -7   8      235.22      242.60     32.15 o 
   8  -7   8        2.02        3.76     17.70 o 
   9  -7   8        1.10       -2.57     20.09 o 
 -11  -6   8        4.32       -0.60     20.52 o 
 -10  -6   8       27.54       28.47     25.99 o 
  -9  -6   8       37.06       16.25     19.75 o 
  -8  -6   8      300.93      305.82     30.29 o 
  -7  -6   8       52.04       48.92     15.51 o 
  -6  -6   8       36.25       27.76     11.93 o 
  -5  -6   8     1005.02      998.89     46.37 o 
  -4  -6   8       21.80        8.31      8.91 o 
  -3  -6   8     1349.24     1209.69     52.88 o 
  -2  -6   8      749.56      671.66     35.27 o 
  -1  -6   8      111.11       88.82     15.14 o 
   0  -6   8       25.51       17.76      9.62 o 
   1  -6   8     1873.48     1730.88     86.65 o 
   2  -6   8        2.47        5.09      5.79 o 
   3  -6   8      368.01      334.91     19.75 o 
   4  -6   8       12.65       12.72      9.38 o 
   5  -6   8        1.44        2.61      8.25 o 
   6  -6   8      361.23      358.15     46.81 o 
   7  -6   8       10.02       12.74     11.30 o 
   8  -6   8      142.50      181.01     37.54 o 
   9  -6   8       54.80       43.26     25.99 o 
  10  -6   8       20.24       18.55     23.26 o 
 -11  -5   8        6.11        7.27     21.89 o 
 -10  -5   8       53.99       61.31     29.93 o 
  -9  -5   8       72.61       73.19     29.84 o 
  -8  -5   8       30.30       21.52     11.85 o 
  -7  -5   8      695.33      630.04     37.99 o 
  -6  -5   8       13.88       11.77      9.22 o 
  -5  -5   8       38.75       31.05     11.53 o 
  -4  -5   8      181.87      162.15     18.61 o 
  -3  -5   8      503.14      497.72     29.47 o 
  -2  -5   8       64.17       57.66     12.70 o 
  -1  -5   8     3010.54     3000.63     76.24 o 
   0  -5   8      855.64      849.61     26.62 o 
   1  -5   8     1783.05     1748.31     60.89 o 
   2  -5   8     2201.62     2037.28     51.89 o 
   3  -5   8      303.90      337.28     18.50 o 
   4  -5   8       14.49       12.83      8.39 o 
   5  -5   8       47.28       48.67     13.42 o 
   6  -5   8      107.08       98.15     34.50 o 
   7  -5   8      786.54      805.73     98.71 o 
   8  -5   8        1.56        0.65      9.74 o 
   9  -5   8       67.16       46.43     25.22 o 
  10  -5   8        1.18       -9.58     16.16 o 
  11  -5   8        2.39       -6.93     17.70 o 
 -11  -4   8        0.43       -0.43     21.38 o 
 -10  -4   8       45.13       33.35     24.20 o 
  -9  -4   8        6.18        6.41     18.81 o 
  -8  -4   8      285.39      267.79     40.36 o 
  -7  -4   8      103.54      113.61     17.50 o 
  -6  -4   8        1.89        2.34      6.58 o 
  -5  -4   8      946.24      913.77     53.70 o 
  -4  -4   8        4.00        4.19      4.74 o 
  -3  -4   8      328.06      377.85     32.91 o 
  -2  -4   8     1988.67     1957.40     62.58 o 
  -1  -4   8     3840.13     3947.50     75.61 o 
   0  -4   8     1838.92     1880.36     36.93 o 
   1  -4   8      801.99      827.69     37.94 o 
   2  -4   8       68.66       70.76      9.13 o 
   3  -4   8     1374.08     1385.76     72.07 o 
   4  -4   8      319.21      309.45     42.02 o 
   5  -4   8     1600.60     1632.33    142.11 o 
   6  -4   8      439.78      409.12     75.24 o 
   7  -4   8        1.01       -4.35      7.85 o 
   8  -4   8        9.57       16.73     13.34 o 
   9  -4   8       59.82       71.39     18.70 o 
  10  -4   8       19.18       23.00     20.69 o 
  11  -4   8        7.64       10.17     19.75 o 
 -12  -3   8       44.12       47.20     30.44 o 
 -11  -3   8      395.40      431.87     56.35 o 
 -10  -3   8       99.10      115.94     34.29 o 
  -9  -3   8      470.57      449.49     52.07 o 
  -8  -3   8       31.98       23.86     18.55 o 
  -7  -3   8       10.05       11.63     12.91 o 
  -6  -3   8       76.52       70.94     10.83 o 
  -5  -3   8        3.14        4.27      5.42 o 
  -4  -3   8     1510.91     1481.78    101.50 o 
  -3  -3   8      122.66      143.54     11.59 o 
  -2  -3   8      931.81     1017.70     28.59 o 
  -1  -3   8      327.97      384.17     16.58 o 
   0  -3   8     2046.71     2039.71     43.40 o 
   1  -3   8     6651.85     6930.20    183.23 o 
   2  -3   8      600.37      606.10     45.63 o 
   3  -3   8     2146.39     2170.62     79.88 o 
   4  -3   8     1010.44      970.37     86.87 o 
   5  -3   8       42.86       37.28     10.83 o 
   6  -3   8      324.51      321.27     26.89 o 
   7  -3   8      145.80      145.41     19.12 o 
   8  -3   8       34.66       35.58     13.11 o 
   9  -3   8      130.21      130.11     33.82 o 
  10  -3   8      223.61      245.31     41.64 o 
  11  -3   8       26.44       27.79     23.51 o 
  12  -3   8       49.23       71.99     33.35 o 
 -12  -2   8       55.56       42.67     29.75 o 
 -11  -2   8      258.84      288.74     48.48 o 
 -10  -2   8        2.81        1.11     16.59 o 
  -9  -2   8      620.86      585.01     57.37 o 
  -8  -2   8        1.85       -1.66      8.69 o 
  -7  -2   8       81.09       96.28     16.94 o 
  -6  -2   8       40.13       29.03      8.00 o 
  -5  -2   8     1041.17     1096.35     82.21 o 
  -4  -2   8        1.94        5.27      4.35 o 
  -3  -2   8      633.79      593.94     42.78 o 
  -2  -2   8        2.71       -0.35      3.20 o 
  -1  -2   8      231.78      250.16     12.88 o 
   0  -2   8      382.59      421.87     15.85 o 
   1  -2   8       77.52      119.06      8.93 o 
   2  -2   8      400.04      380.24     26.98 o 
   3  -2   8      473.67      462.96     26.99 o 
   4  -2   8      790.01      851.68     60.28 o 
   5  -2   8      878.09      811.25     69.21 o 
   6  -2   8      166.61      158.18     18.06 o 
   7  -2   8      242.03      219.67     21.75 o 
   8  -2   8      217.11      262.60     68.27 o 
   9  -2   8      311.66      324.63     46.26 o 
  10  -2   8        7.13        9.32     11.92 o 
  11  -2   8      670.27      669.15     66.52 o 
  12  -2   8       72.52       41.04     25.82 o 
 -12  -1   8        3.98       -7.95     19.67 o 
 -11  -1   8       17.51       31.81     25.22 o 
 -10  -1   8        8.91        9.36     12.60 o 
  -9  -1   8      261.02      310.82     29.17 o 
  -8  -1   8      360.23      303.25     27.02 o 
  -7  -1   8     1897.17     1974.18    241.89 o 
  -6  -1   8     1807.97     1763.67    195.20 o 
  -5  -1   8      337.33      313.60     38.53 o 
  -4  -1   8     2013.68     2136.79    155.90 o 
  -3  -1   8     1462.48     1523.66     89.42 o 
  -2  -1   8      516.10      584.01     53.12 o 
  -1  -1   8       19.45       40.14      6.33 o 
   0  -1   8     1345.08     1402.31     96.16 o 
   1  -1   8       80.45      144.21     21.08 o 
   2  -1   8     4275.10     4614.09    115.15 o 
   3  -1   8      374.91      336.03     20.34 o 
   4  -1   8      954.05      903.59     48.57 o 
   5  -1   8      330.48      352.25     23.38 o 
   6  -1   8     1404.58     1343.85    104.74 o 
   7  -1   8      480.43      492.94     30.64 o 
   8  -1   8      326.48      355.58     28.25 o 
   9  -1   8      515.45      499.08     34.82 o 
  10  -1   8        8.13        8.01     10.76 o 
  11  -1   8      167.70      176.14     37.71 o 
  12  -1   8        6.00       -0.86     20.52 o 
 -12   0   8        0.50        9.95     16.03 o 
 -11   0   8        0.14        3.47     13.87 o 
 -10   0   8        0.35       -3.44     11.11 o 
  -9   0   8       17.98        7.47     11.68 o 
  -8   0   8      605.53      605.05     68.70 o 
  -7   0   8       24.40       29.03     12.42 o 
  -6   0   8     5202.29     5197.84    614.72 o 
  -5   0   8      145.06      174.01     17.82 o 
  -4   0   8     1359.91     1385.75    102.28 o 
  -3   0   8        0.47        4.64      3.29 o 
  -2   0   8     3722.92     3648.62    233.10 o 
  -1   0   8      808.11      839.12     59.27 o 
   0   0   8     1062.50      955.58     53.43 o 
   1   0   8      682.27      647.21     37.34 o 
   2   0   8     3495.81     3390.93     34.97 o 
   3   0   8      273.68      317.04     27.10 o 
   4   0   8     3853.11     4030.41     70.10 o 
   5   0   8      152.45      144.05     15.50 o 
   6   0   8     1190.80     1195.60     43.29 o 
   7   0   8       53.48       79.18     14.65 o 
   8   0   8     1826.25     1765.90     58.76 o 
   9   0   8       29.81       27.59     12.08 o 
  10   0   8        1.32       -1.25      8.55 o 
  11   0   8       56.63       35.98     14.91 o 
  12   0   8        9.89       17.36     21.20 o 
  13   0   8       71.91      131.93     40.78 o 
 -12   1   8        0.32        4.05     15.97 o 
 -11   1   8      432.60      475.08     61.78 o 
 -10   1   8       38.88       46.51     18.40 o 
  -9   1   8      113.63      144.29     41.34 o 
  -8   1   8       99.49       71.03     17.75 o 
  -7   1   8      238.35      224.48     23.43 o 
  -6   1   8      423.78      421.81     69.73 o 
  -5   1   8       74.76       64.35     13.46 o 
  -4   1   8     3271.35     3366.40    381.90 o 
  -3   1   8      326.58      379.89     21.77 o 
  -2   1   8       95.91      100.03      8.05 o 
  -1   1   8     1874.60     1883.15    127.40 o 
   0   1   8      300.14      248.90     22.41 o 
   1   1   8        0.56        0.54      2.25 o 
   2   1   8     3912.90     3691.82    178.97 o 
   3   1   8      717.22      704.06     27.53 o 
   4   1   8     4411.99     4452.23     72.61 o 
   5   1   8      538.54      557.24     49.72 o 
   6   1   8     2176.06     2146.34     60.71 o 
   7   1   8      228.02      244.96     22.44 o 
   8   1   8       25.30       21.50     10.14 o 
   9   1   8       42.39       39.00     13.69 o 
  10   1   8      585.51      555.33     37.97 o 
  11   1   8        0.83       -2.17      9.78 o 
  12   1   8       40.24       17.94     15.39 o 
  13   1   8        4.75       32.32     27.02 o 
 -12   2   8        9.28       36.51     30.35 o 
 -11   2   8      137.94      154.57     28.65 o 
 -10   2   8       35.87       50.63     18.89 o 
  -9   2   8      503.31      570.51     41.34 o 
  -8   2   8       73.19       62.98     17.13 o 
  -7   2   8        9.77        4.28      8.65 o 
  -6   2   8        0.18       -0.37      6.61 o 
  -5   2   8     1665.78     1645.40    114.53 o 
  -4   2   8       52.32       30.46     14.02 o 
  -3   2   8     1803.26     1940.16     96.47 o 
  -2   2   8        0.17        4.04      2.94 o 
  -1   2   8      276.62      356.32     24.52 o 
   0   2   8      479.79      461.21     34.84 o 
   1   2   8      231.98      279.03     12.23 o 
   2   2   8      792.58      722.13     36.61 o 
   3   2   8      100.61       87.26      7.37 o 
   4   2   8      144.01      175.93     12.89 o 
   5   2   8     1457.67     1466.73    106.94 o 
   6   2   8      453.91      430.60     26.25 o 
   7   2   8       71.77       57.75     13.08 o 
   8   2   8      406.09      396.26     28.38 o 
   9   2   8      184.77      182.26     29.20 o 
  10   2   8       86.54       84.90     19.03 o 
  11   2   8      174.14      211.61     26.60 o 
  12   2   8        2.76        5.93     12.49 o 
  13   2   8        2.61        5.73     21.38 o 
 -11   3   8        0.04       -2.06     14.02 o 
 -10   3   8        8.27        3.97     13.03 o 
  -9   3   8       20.80       21.21     14.07 o 
  -8   3   8      193.63      218.07     25.52 o 
  -7   3   8      714.04      789.70     60.71 o 
  -6   3   8       70.43       83.18     18.43 o 
  -5   3   8        0.30       -3.88      6.21 o 
  -4   3   8     1775.44     1661.28    156.38 o 
  -3   3   8       60.90       50.11     11.52 o 
  -2   3   8       94.61      122.48     10.63 o 
  -1   3   8      197.01      200.73     10.89 o 
   0   3   8      683.54      724.57     43.19 o 
   1   3   8      111.77      158.29     10.36 o 
   2   3   8      302.13      324.62     17.14 o 
   3   3   8      280.85      370.82     24.63 o 
   4   3   8      109.37      114.83     14.85 o 
   5   3   8      395.44      441.35     17.84 o 
   6   3   8      575.75      601.53     54.47 o 
   7   3   8      770.14      739.64     35.57 o 
   8   3   8      480.77      418.82     29.35 o 
   9   3   8      125.20      115.34     18.80 o 
  10   3   8      378.97      415.35     32.66 o 
  11   3   8        3.12        4.85     10.97 o 
  12   3   8       51.22       74.69     20.32 o 
  13   3   8        7.39       -6.33     20.26 o 
 -11   4   8        3.48       -2.98     14.06 o 
 -10   4   8        8.17       -3.77     12.53 o 
  -9   4   8       21.05       24.82     18.98 o 
  -8   4   8      255.68      251.75     28.33 o 
  -7   4   8       19.23       10.95     10.15 o 
  -6   4   8       26.64       17.73     13.51 o 
  -5   4   8      329.48      340.70     26.90 o 
  -4   4   8      160.65      149.33     17.60 o 
  -3   4   8      997.92     1043.10    126.33 o 
  -2   4   8     1959.25     1981.07     71.69 o 
  -1   4   8      479.11      523.81     31.04 o 
   0   4   8     3203.14     3104.20    157.91 o 
   1   4   8     6115.07     6059.42    309.81 o 
   2   4   8     2385.37     2392.87    152.74 o 
   3   4   8     5718.29     6116.63    346.85 o 
   4   4   8       11.03       13.04      5.17 o 
   5   4   8       40.02       38.32      7.45 o 
   6   4   8       86.46       78.78     10.11 o 
   7   4   8       11.73       11.91      7.64 o 
   8   4   8      214.62      250.36     23.31 o 
   9   4   8       44.99       32.75     18.21 o 
  10   4   8        3.61       15.77     11.97 o 
  11   4   8       21.30       42.24     24.20 o 
  12   4   8       56.24       84.56     31.98 o 
  13   4   8        5.31       12.83     21.97 o 
 -10   5   8       10.52        9.89     15.52 o 
  -9   5   8       54.89       50.28     17.98 o 
  -8   5   8       94.53      115.22     36.12 o 
  -7   5   8      204.79      246.77     63.19 o 
  -6   5   8       18.32        8.00      9.95 o 
  -5   5   8        2.03        6.98      9.07 o 
  -4   5   8      345.12      301.16     42.62 o 
  -3   5   8      112.78      147.52     18.35 o 
  -2   5   8        2.82        2.73      6.28 o 
  -1   5   8     6538.35     6446.84    367.38 o 
   0   5   8     1015.48      944.38     71.24 o 
   1   5   8     4464.52     4474.37    246.90 o 
   2   5   8      171.55      176.08     16.06 o 
   3   5   8     2673.98     2688.64    180.01 o 
   4   5   8      487.02      530.16     41.22 o 
   5   5   8     1601.89     1634.68     98.92 o 
   6   5   8      113.52      106.43     12.04 o 
   7   5   8      313.22      362.66     20.44 o 
   8   5   8        0.81        3.65      7.92 o 
   9   5   8       88.40      126.80     29.75 o 
  10   5   8        0.87        4.45     13.68 o 
  12   5   8       42.19       43.09     25.39 o 
  13   5   8        7.75        9.49     22.32 o 
 -10   6   8      236.70      277.03     48.99 o 
  -9   6   8       54.58       55.39     20.08 o 
  -8   6   8      101.27       88.69     21.62 o 
  -7   6   8       45.47       54.72     17.93 o 
  -6   6   8      260.56      294.81     32.19 o 
  -5   6   8      240.19      262.70     57.63 o 
  -4   6   8       42.13       25.01     11.21 o 
  -3   6   8     1423.22     1536.74    107.99 o 
  -2   6   8      398.36      414.06     52.07 o 
  -1   6   8     1109.22     1120.75     73.56 o 
   0   6   8        3.74        2.55      4.61 o 
   1   6   8     2046.27     2126.85    123.33 o 
   2   6   8     1604.96     1594.07    116.03 o 
   3   6   8      761.47      736.10     43.51 o 
   4   6   8       66.84       59.29     11.14 o 
   5   6   8     2237.76     2351.31    114.39 o 
   6   6   8       45.77       48.97     13.17 o 
   7   6   8      288.84      330.69     79.43 o 
   8   6   8       37.35       21.97     15.73 o 
   9   6   8        9.62        2.31     12.83 o 
  10   6   8        4.56        5.90     15.90 o 
  11   6   8       40.23       41.13     25.05 o 
  13   6   8        5.89        1.54     22.83 o 
  -9   7   8       15.57       18.02     17.67 o 
  -8   7   8      147.52      140.39     26.66 o 
  -7   7   8        0.07       -4.14     11.19 o 
  -6   7   8      130.23      115.30     21.98 o 
  -5   7   8        0.39        0.75      9.32 o 
  -4   7   8      566.20      534.51     37.58 o 
  -3   7   8      467.71      496.60     43.22 o 
  -2   7   8       10.64       13.08      8.98 o 
  -1   7   8      158.22      143.07     17.86 o 
   0   7   8       19.65       15.30      6.54 o 
   1   7   8      957.43      919.96     62.08 o 
   2   7   8       48.16       53.25      9.96 o 
   3   7   8     2186.02     2158.62    150.82 o 
   4   7   8       49.98       28.22     10.57 o 
   5   7   8       16.24       16.69      9.52 o 
   6   7   8      147.93      175.34     29.33 o 
   7   7   8      167.58      226.84     35.14 o 
   8   7   8        0.88        1.45     11.03 o 
   9   7   8       83.63       58.74     24.71 o 
  10   7   8       74.43       89.35     30.27 o 
  11   7   8       24.53       11.20     21.12 o 
  12   7   8       63.06      114.40     37.71 o 
  -8   8   8      110.23       94.78     25.17 o 
  -7   8   8       65.52       63.43     20.53 o 
  -6   8   8      167.49      177.28     25.77 o 
  -5   8   8       27.08       34.21     14.36 o 
  -4   8   8       13.26       11.30     11.88 o 
  -3   8   8      199.18      234.20     43.56 o 
  -2   8   8        6.21       -0.06      8.78 o 
  -1   8   8      243.18      261.53     23.64 o 
   0   8   8        2.98       -1.17      5.41 o 
   1   8   8        6.62        2.33      5.82 o 
   2   8   8      139.08      147.44     18.39 o 
   3   8   8       48.11       55.87     13.61 o 
   4   8   8        0.70        4.15      7.25 o 
   5   8   8       25.56       34.37     12.31 o 
   6   8   8       15.11        8.94      9.49 o 
   7   8   8       15.97       19.51     11.07 o 
   8   8   8      169.77      185.16     24.03 o 
   9   8   8        3.84       10.09     16.59 o 
  10   8   8       39.44       21.29     20.78 o 
  11   8   8       20.06       20.78     21.55 o 
  -7   9   8       42.07       42.85     20.44 o 
  -6   9   8        4.64        9.70     13.68 o 
  -5   9   8      174.30      186.01     26.57 o 
  -4   9   8        4.93        9.35     12.17 o 
  -3   9   8       47.85       51.74     15.98 o 
  -2   9   8        0.94        6.28     10.69 o 
  -1   9   8      535.21      617.64     42.32 o 
   0   9   8       11.21       14.54     14.79 o 
   1   9   8      124.99      118.56     18.64 o 
   2   9   8       93.62       87.62     17.11 o 
   3   9   8      262.76      275.92     49.72 o 
   4   9   8       70.98       46.92     14.58 o 
   5   9   8        0.78        1.49      9.26 o 
   6   9   8      120.90      133.20     21.93 o 
   7   9   8      248.38      311.36     38.48 o 
   8   9   8      199.10      221.23     27.99 o 
   9   9   8      201.26      214.18     41.38 o 
  10   9   8        0.17        2.99     18.38 o 
  -7  10   8       48.27       57.12     32.66 o 
  -6  10   8      182.37      247.14     33.07 o 
  -5  10   8       16.64        8.65     17.70 o 
  -4  10   8       85.21       86.16     22.00 o 
  -3  10   8      150.15      116.28     33.69 o 
  -2  10   8      322.44      330.47     45.92 o 
  -1  10   8      283.60      255.31     40.36 o 
   0  10   8      186.74      215.13     36.51 o 
   1  10   8      280.80      348.85     43.78 o 
   2  10   8        1.50        5.56      9.76 o 
   3  10   8       14.54       18.51     12.22 o 
   4  10   8       96.85      129.02     45.23 o 
   5  10   8      378.57      458.55     58.61 o 
   6  10   8      217.36      257.39     29.75 o 
   7  10   8       23.60       24.49     13.86 o 
   8  10   8      333.52      404.29     48.78 o 
   9  10   8       21.78       -6.07     16.76 o 
  -5  11   8       53.40        8.72     22.57 o 
  -4  11   8      505.64      410.16     57.37 o 
  -3  11   8        3.11        5.90     19.49 o 
  -2  11   8       48.83       46.77     25.14 o 
  -1  11   8        4.02        2.91     16.25 o 
   0  11   8       23.48       23.51     20.52 o 
   1  11   8       32.97       20.52     20.44 o 
   2  11   8       81.35      112.86     33.77 o 
   3  11   8       56.99       64.71     18.47 o 
   4  11   8      389.81      442.06     95.93 o 
   5  11   8        0.80        2.52     10.87 o 
   6  11   8      305.39      329.89    101.71 o 
   7  11   8       66.47       62.78     20.70 o 
   8  11   8       32.35       41.32     18.50 o 
  -3  12   8      124.94      114.49     39.76 o 
  -2  12   8       92.42      109.53     39.59 o 
  -1  12   8        8.31        4.62     17.87 o 
   0  12   8       12.67       17.53     20.44 o 
   1  12   8        4.85       -3.42     15.90 o 
   2  12   8      107.12      103.12     35.65 o 
   3  12   8        4.59        9.15     12.23 o 
   4  12   8        9.53       17.85     13.95 o 
   5  12   8        1.53       -3.43     12.06 o 
   6  12   8        1.81       -6.45     11.44 o 
   7  12   8        8.35       -0.06     13.61 o 
   8  12   8      144.59      178.19     43.69 o 
   1  13   8       13.90       37.88     27.62 o 
   2  13   8      151.05      187.76     44.29 o 
   3  13   8       16.44       18.81     24.45 o 
   4  13   8       10.30        7.25     13.84 o 
   5  13   8        2.88        6.80     14.30 o 
  -3 -12   9        0.02       -5.39     20.09 o 
  -2 -12   9       34.06       29.16     27.87 o 
  -1 -12   9       28.60       25.99     26.16 o 
  -5 -11   9      143.98      156.02     29.74 o 
  -4 -11   9       58.58       45.81     19.88 o 
  -3 -11   9        8.93       12.12     14.58 o 
  -2 -11   9       11.41        3.19     12.60 o 
  -1 -11   9       14.29       13.62     14.69 o 
   0 -11   9       13.43        2.47     13.68 o 
   1 -11   9       47.63       61.13     29.41 o 
   2 -11   9      262.32      256.51     47.97 o 
   3 -11   9       56.76       67.89     32.49 o 
   4 -11   9        6.06        4.53     22.06 o 
  -7 -10   9      271.53      291.07     41.00 o 
  -6 -10   9      185.31      203.23     30.44 o 
  -5 -10   9       38.92       48.70     18.82 o 
  -4 -10   9      478.13      420.15     38.52 o 
  -3 -10   9        7.58       11.30     12.69 o 
  -2 -10   9       23.49        3.66     11.95 o 
  -1 -10   9       36.49       38.53     15.96 o 
   0 -10   9        4.44        7.50     11.78 o 
   1 -10   9      311.47      281.30     44.46 o 
   2 -10   9      159.61      207.43     40.61 o 
   3 -10   9      236.10      234.53     42.75 o 
   4 -10   9       33.59       35.57     24.80 o 
   5 -10   9       13.82       35.14     27.19 o 
  -9  -9   9       58.85       63.19     31.04 o 
  -8  -9   9       71.29       65.00     21.93 o 
  -7  -9   9        5.58        7.12     13.69 o 
  -6  -9   9      312.63      309.45     33.63 o 
  -5  -9   9        0.35       10.06     12.00 o 
  -4  -9   9      141.10      172.15     25.93 o 
  -3  -9   9        8.12       -2.25     10.94 o 
  -2  -9   9      503.00      556.94     53.31 o 
  -1  -9   9      100.57      119.07     22.62 o 
   0  -9   9      362.29      392.00     33.27 o 
   1  -9   9        5.48        4.41     10.85 o 
   2  -9   9      274.38      278.91     41.90 o 
   3  -9   9       17.24       16.76     17.36 o 
   4  -9   9      388.57      432.90     52.50 o 
   5  -9   9      168.48      168.10     38.05 o 
   6  -9   9       20.36       21.03     21.55 o 
  -9  -8   9        0.20        3.82     14.69 o 
  -8  -8   9       12.50        1.41     12.76 o 
  -7  -8   9       46.21       45.73     17.64 o 
  -6  -8   9       84.64       92.48     32.36 o 
  -5  -8   9       22.90        9.25     11.23 o 
  -4  -8   9      433.11      427.87     34.43 o 
  -3  -8   9       28.80       14.96     10.76 o 
  -2  -8   9       59.90       69.64     17.54 o 
  -1  -8   9      267.99      266.52     26.32 o 
   0  -8   9      258.99      295.45     27.72 o 
   1  -8   9        3.79       -0.25      8.71 o 
   2  -8   9      174.14      179.56     34.20 o 
   3  -8   9        1.37        7.61     15.82 o 
   4  -8   9      550.12      562.69     55.15 o 
   5  -8   9       98.23      103.03     32.06 o 
   6  -8   9      272.01      328.69     57.59 o 
   7  -8   9       72.58       87.55     32.41 o 
   8  -8   9        5.82        0.68     18.21 o 
 -10  -7   9      148.04      214.87     44.29 o 
  -9  -7   9      129.21      135.09     40.70 o 
  -8  -7   9        0.58        7.38     12.25 o 
  -7  -7   9       10.28        7.52     11.47 o 
  -6  -7   9        1.30        1.25      9.97 o 
  -5  -7   9      121.04      120.15     20.31 o 
  -4  -7   9       29.84       20.30     11.03 o 
  -3  -7   9      243.28      264.23     25.66 o 
  -2  -7   9       40.04       44.83     13.89 o 
  -1  -7   9      145.05      159.27     19.89 o 
   0  -7   9       47.08       38.05     12.64 o 
   1  -7   9        1.27       -3.36      7.62 o 
   2  -7   9      216.59      255.19     24.14 o 
   3  -7   9       35.67       39.88     12.99 o 
   4  -7   9        3.92       -3.75      7.79 o 
   5  -7   9      486.13      480.26     35.26 o 
   6  -7   9      102.59       94.15     20.49 o 
   7  -7   9      130.47      146.14     25.20 o 
   8  -7   9       50.70       40.10     25.82 o 
   9  -7   9      194.42      188.70     43.86 o 
 -10  -6   9       69.01       89.95     34.63 o 
  -9  -6   9        3.07        6.67     18.55 o 
  -8  -6   9      139.76      168.83     24.42 o 
  -7  -6   9      112.72      123.33     21.86 o 
  -6  -6   9      326.88      310.30     28.23 o 
  -5  -6   9      173.04      156.23     32.11 o 
  -4  -6   9      476.81      497.85     40.27 o 
  -3  -6   9      433.87      436.25     30.53 o 
  -2  -6   9       16.73       13.47      9.40 o 
  -1  -6   9      178.57      176.58     19.85 o 
   0  -6   9      169.94      163.28     18.49 o 
   1  -6   9       70.01       62.40     10.65 o 
   2  -6   9      594.24      566.84     31.05 o 
   3  -6   9      194.71      211.95     21.50 o 
   4  -6   9       61.47       48.88     14.26 o 
   5  -6   9        0.78        3.37      8.76 o 
   6  -6   9       35.95       27.42     19.02 o 
   7  -6   9     1094.62     1177.07     83.28 o 
   8  -6   9       20.09       29.18     14.99 o 
   9  -6   9      518.48      498.57     59.00 o 
  10  -6   9       68.53       40.78     28.30 o 
 -11  -5   9        6.38       14.19     22.83 o 
 -10  -5   9        8.12       20.26     22.32 o 
  -9  -5   9        9.11       -0.94     14.02 o 
  -8  -5   9      456.16      472.40     53.44 o 
  -7  -5   9       31.66       64.74     16.73 o 
  -6  -5   9      289.56      342.87     28.32 o 
  -5  -5   9      393.71      385.83     28.83 o 
  -4  -5   9        1.85        1.01      6.53 o 
  -3  -5   9     1434.69     1460.05     50.45 o 
  -2  -5   9     1356.03     1316.90     46.60 o 
  -1  -5   9      271.60      257.95     16.13 o 
   0  -5   9     1277.83     1216.30     32.73 o 
   1  -5   9     1133.87     1126.64     57.16 o 
   2  -5   9      823.69      823.89     31.89 o 
   3  -5   9      573.95      631.31     40.53 o 
   4  -5   9        1.72        0.51      6.59 o 
   5  -5   9      647.09      698.59     41.94 o 
   6  -5   9       87.51       85.79     17.97 o 
   7  -5   9      162.31      173.82     29.20 o 
   8  -5   9      157.84      197.11     29.84 o 
   9  -5   9      209.47      218.03     41.64 o 
  10  -5   9       30.78       24.88     23.94 o 
 -11  -4   9       45.40       23.60     26.16 o 
 -10  -4   9       75.68       90.29     32.92 o 
  -9  -4   9       72.19       69.60     29.33 o 
  -8  -4   9       24.06       13.17     16.50 o 
  -7  -4   9      490.67      433.39     44.46 o 
  -6  -4   9       60.69       81.47     15.37 o 
  -5  -4   9      170.23      162.11     24.62 o 
  -4  -4   9     1880.12     1731.10     53.37 o 
  -3  -4   9      487.30      521.98     33.69 o 
  -2  -4   9     1983.67     2020.59     40.29 o 
  -1  -4   9     5557.77     5539.63    111.65 o 
   0  -4   9     1765.81     1667.19     36.16 o 
   1  -4   9      503.42      548.49     26.94 o 
   2  -4   9      136.27      152.79     12.57 o 
   3  -4   9       53.60       65.32     13.39 o 
   4  -4   9      226.71      205.08     20.29 o 
   5  -4   9        0.60        1.53      6.84 o 
   6  -4   9       84.43      119.76     18.22 o 
   7  -4   9      136.04      132.42     19.64 o 
   8  -4   9       33.06       46.41     20.14 o 
   9  -4   9       82.44       87.82     20.35 o 
  10  -4   9       50.73       93.54     33.09 o 
  11  -4   9      149.50      158.18     43.01 o 
 -11  -3   9       21.26       28.30     24.03 o 
 -10  -3   9       34.41       39.07     24.88 o 
  -9  -3   9      113.76      151.43     35.06 o 
  -8  -3   9      199.41      167.33     33.77 o 
  -7  -3   9       64.39       85.67     24.80 o 
  -6  -3   9        5.00        0.25      5.17 o 
  -5  -3   9      377.51      422.14     28.72 o 
  -4  -3   9      532.18      579.43     51.18 o 
  -3  -3   9     1652.11     1758.18     79.86 o 
  -2  -3   9       19.13       15.38      6.61 o 
  -1  -3   9     1993.94     2004.85     38.09 o 
   0  -3   9       78.16       86.84      9.14 o 
   1  -3   9     2247.74     2380.93     40.25 o 
   2  -3   9      976.26      988.59     45.51 o 
   3  -3   9       21.88       19.45      5.75 o 
   4  -3   9      326.21      326.44     23.56 o 
   5  -3   9     1553.89     1534.22    135.74 o 
   6  -3   9      605.27      629.42     35.45 o 
   7  -3   9      455.44      454.08     47.28 o 
   8  -3   9        3.28        2.81      8.48 o 
   9  -3   9        5.18       -0.58      9.43 o 
  10  -3   9        5.41       -1.29     10.37 o 
  11  -3   9       22.93       20.95     22.06 o 
 -11  -2   9       32.30       35.57     27.19 o 
 -10  -2   9       34.64       95.59     31.89 o 
  -9  -2   9      155.10      119.70     32.83 o 
  -8  -2   9       23.14       21.90     12.17 o 
  -7  -2   9       17.06       16.72     10.61 o 
  -6  -2   9       10.66       14.43      9.91 o 
  -5  -2   9      153.13      165.81     18.73 o 
  -4  -2   9      895.76      943.48     84.80 o 
  -3  -2   9        0.14       -0.13      3.76 o 
  -2  -2   9        2.36        1.76      3.76 o 
  -1  -2   9     1028.41     1045.97     41.77 o 
   0  -2   9       86.15       96.83      8.99 o 
   1  -2   9      116.00      105.43      8.97 o 
   2  -2   9     1224.75     1257.59     44.39 o 
   3  -2   9     2339.01     2508.81     94.06 o 
   4  -2   9     1332.29     1272.65     98.71 o 
   5  -2   9        4.49        1.06      7.57 o 
   6  -2   9      536.66      487.35     30.43 o 
   7  -2   9      226.60      211.77     25.31 o 
   8  -2   9        9.64        2.04      9.10 o 
   9  -2   9      307.67      329.55     30.78 o 
  10  -2   9      119.53      158.94     43.73 o 
  11  -2   9      104.88      112.44     36.00 o 
  12  -2   9      189.65      262.15     47.45 o 
 -11  -1   9        5.95       -2.48     19.75 o 
 -10  -1   9       27.32       29.12     14.59 o 
  -9  -1   9       66.08       64.16     21.33 o 
  -8  -1   9       75.77       79.14     35.95 o 
  -7  -1   9      279.05      278.72     25.73 o 
  -6  -1   9       95.10       90.00     16.38 o 
  -5  -1   9      311.37      322.72     26.43 o 
  -4  -1   9        9.96        4.21      4.44 o 
  -3  -1   9     2633.58     2717.80    177.43 o 
  -2  -1   9        7.16        4.75      3.71 o 
  -1  -1   9      172.03      160.87     10.66 o 
   0  -1   9       30.13       33.58      6.10 o 
   1  -1   9      428.89      396.24     21.00 o 
   2  -1   9      294.32      323.13     11.91 o 
   3  -1   9      215.33      273.95     27.53 o 
   4  -1   9      307.87      335.69     22.44 o 
   5  -1   9       20.66       10.17      7.22 o 
   6  -1   9       17.89       24.52      9.73 o 
   7  -1   9        0.40        1.90      7.34 o 
   8  -1   9     1011.90     1082.88     48.46 o 
   9  -1   9      266.48      282.80     27.71 o 
  10  -1   9      385.01      407.35     59.21 o 
  11  -1   9       13.32        2.99     12.24 o 
  12  -1   9      354.57      448.80     59.60 o 
 -11   0   9       23.61       27.28     16.93 o 
 -10   0   9       17.97       11.15     13.54 o 
  -9   0   9        2.42       -3.02      8.93 o 
  -8   0   9       27.34       20.44     12.03 o 
  -7   0   9      512.07      531.09     34.46 o 
  -6   0   9      372.87      398.43     42.88 o 
  -5   0   9     1062.24      962.98    132.40 o 
  -4   0   9      144.49      138.94     11.63 o 
  -3   0   9        3.89       10.17      4.33 o 
  -2   0   9      160.35      187.24     13.61 o 
  -1   0   9     3074.05     3222.21    224.68 o 
   0   0   9       33.00       35.66      5.75 o 
   1   0   9     1905.81     1887.77    123.53 o 
   2   0   9        4.21        3.73      2.81 o 
   3   0   9     3397.99     3260.82     88.15 o 
   4   0   9      906.42      837.94     33.64 o 
   5   0   9        1.79        0.02      4.97 o 
   6   0   9      817.85      799.22     41.51 o 
   7   0   9       36.89       47.55     12.79 o 
   8   0   9       32.75       29.46     11.63 o 
   9   0   9       47.99       34.16     12.79 o 
  10   0   9      436.69      422.32     34.07 o 
  11   0   9      228.01      237.59     30.23 o 
  12   0   9      308.65      306.87     50.36 o 
  13   0   9        5.23       -4.45     20.26 o 
 -12   1   9       16.23       33.43     29.24 o 
 -11   1   9        3.44        4.24     14.84 o 
 -10   1   9       37.56       58.76     18.70 o 
  -9   1   9       68.82       88.44     21.00 o 
  -8   1   9        1.07        1.26      9.81 o 
  -7   1   9       18.81       17.03     10.83 o 
  -6   1   9      347.07      342.22     27.10 o 
  -5   1   9      330.99      330.88     37.07 o 
  -4   1   9       12.42       25.50      9.30 o 
  -3   1   9      569.50      508.63     38.60 o 
  -2   1   9      665.45      670.31     63.17 o 
  -1   1   9      698.21      729.45     48.48 o 
   0   1   9      591.72      583.79     35.11 o 
   1   1   9     4733.28     4683.49    268.26 o 
   2   1   9      441.82      407.87     13.98 o 
   3   1   9     5563.37     5830.26     82.16 o 
   4   1   9      411.62      420.91     23.72 o 
   5   1   9     3651.45     3673.05    122.06 o 
   6   1   9        5.94        2.89      6.12 o 
   7   1   9      224.43      193.88     20.22 o 
   8   1   9       87.50       84.22     16.75 o 
   9   1   9       21.91       17.36     10.76 o 
  10   1   9      115.79      126.34     24.62 o 
  11   1   9       13.62       24.30     13.70 o 
  12   1   9      161.31      230.00     29.38 o 
  13   1   9       58.69       40.96     28.47 o 
 -11   2   9       84.53       81.38     24.73 o 
 -10   2   9       92.45      104.73     23.91 o 
  -9   2   9      132.74      145.68     26.33 o 
  -8   2   9      204.84      213.06     25.80 o 
  -7   2   9       55.08       66.02     16.32 o 
  -6   2   9        4.62        0.90      6.98 o 
  -5   2   9       55.38       54.59     13.48 o 
  -4   2   9     1069.44     1018.08     56.60 o 
  -3   2   9      597.16      607.46     65.28 o 
  -2   2   9       31.40       48.52      6.58 o 
  -1   2   9      125.69      113.39      8.82 o 
   0   2   9        2.00        6.49      3.60 o 
   1   2   9      991.32     1026.43     64.48 o 
   2   2   9      802.48      810.59     38.20 o 
   3   2   9      624.73      610.27     17.60 o 
   4   2   9     3333.02     3383.14    137.17 o 
   5   2   9       24.07       22.02      8.55 o 
   6   2   9     3172.03     3026.38     69.27 o 
   7   2   9       77.20       72.71     14.88 o 
   8   2   9        2.59        0.87      7.07 o 
   9   2   9       25.31       23.57     11.92 o 
  10   2   9      400.46      427.11     33.67 o 
  11   2   9      161.08      174.67     25.44 o 
  12   2   9      114.26      109.92     24.78 o 
  13   2   9       83.97       67.55     32.41 o 
 -11   3   9       95.52      122.61     27.99 o 
 -10   3   9        7.21        2.18     14.09 o 
  -9   3   9      115.07      123.46     24.60 o 
  -8   3   9      288.53      263.40     28.12 o 
  -7   3   9        6.07        0.95      9.61 o 
  -6   3   9      116.25      119.48     21.29 o 
  -5   3   9       71.44       84.59     15.21 o 
  -4   3   9      334.24      335.75     62.16 o 
  -3   3   9     1062.66     1102.33     96.53 o 
  -2   3   9       14.58        8.09      3.95 o 
  -1   3   9      432.73      409.92     18.60 o 
   0   3   9      422.93      452.18     24.54 o 
   1   3   9       21.19       20.49      5.32 o 
   2   3   9      929.15     1020.82     53.51 o 
   3   3   9     1944.21     2098.33    125.88 o 
   4   3   9      476.88      553.74     38.34 o 
   5   3   9      216.48      244.74     21.55 o 
   6   3   9       79.58       61.50     13.02 o 
   7   3   9      245.69      223.81     21.92 o 
   8   3   9     1203.31     1092.98     64.21 o 
   9   3   9      141.26      135.23     20.05 o 
  10   3   9      296.13      282.15     39.80 o 
  11   3   9      806.43      853.12     48.77 o 
  12   3   9      236.00      286.00     32.22 o 
  13   3   9      199.51      242.23     46.68 o 
 -10   4   9       25.10       16.22     17.30 o 
  -9   4   9        2.99        6.03     12.15 o 
  -8   4   9       26.35       24.31     14.29 o 
  -7   4   9      378.77      442.14     70.20 o 
  -6   4   9       19.69       34.07     12.97 o 
  -5   4   9       26.04       18.54     13.81 o 
  -4   4   9     1050.87      887.95     57.37 o 
  -3   4   9      105.64      103.70     15.01 o 
  -2   4   9     1299.73     1344.50    120.35 o 
  -1   4   9     1982.55     1997.74     99.23 o 
   0   4   9       54.83       42.83      7.26 o 
   1   4   9     1387.72     1363.70     75.85 o 
   2   4   9     2301.47     2272.70    115.73 o 
   3   4   9      260.89      297.38     24.10 o 
   4   4   9       52.33       62.96      8.90 o 
   5   4   9      569.05      577.42     47.87 o 
   6   4   9      444.26      409.24     24.17 o 
   7   4   9      727.43      645.61     34.63 o 
   8   4   9      264.95      297.29     34.71 o 
   9   4   9     1252.06     1201.31     59.89 o 
  10   4   9       99.08      102.09     20.70 o 
  11   4   9      249.82      240.69     42.07 o 
  12   4   9       58.30       72.16     29.41 o 
  13   4   9      148.57      170.92     42.32 o 
 -10   5   9       32.17       25.47     17.79 o 
  -9   5   9       23.99       34.24     17.44 o 
  -8   5   9      127.79      111.24     23.59 o 
  -7   5   9       75.19       58.57     17.92 o 
  -6   5   9      740.32      724.63     57.63 o 
  -5   5   9       51.07       43.29     13.56 o 
  -4   5   9        2.55        7.17      8.03 o 
  -3   5   9      153.99      169.52     19.50 o 
  -2   5   9     1075.40     1043.19     75.50 o 
  -1   5   9     1985.81     1809.22     83.59 o 
   0   5   9     4110.30     3835.99    183.15 o 
   1   5   9      453.58      481.80     19.98 o 
   2   5   9      443.89      404.94     18.76 o 
   3   5   9     1225.35     1246.26     68.04 o 
   4   5   9      212.34      260.22     18.31 o 
   5   5   9      488.39      464.38     44.21 o 
   6   5   9        5.69        2.26      4.82 o 
   7   5   9     1087.98     1034.95     43.57 o 
   8   5   9      439.77      480.02     31.80 o 
   9   5   9      463.42      429.82     48.14 o 
  11   5   9      133.17      144.50     35.74 o 
  12   5   9       88.93       90.80     34.20 o 
  13   5   9      116.00      135.95     40.96 o 
  -9   6   9      122.99      152.40     29.71 o 
  -8   6   9       85.22       94.62     23.23 o 
  -7   6   9        6.85        1.69     11.88 o 
  -6   6   9       45.48       39.20     14.13 o 
  -5   6   9        0.38       -0.86      8.74 o 
  -4   6   9      491.72      532.06     89.09 o 
  -3   6   9      275.85      308.98     27.28 o 
  -2   6   9       90.41       90.54     15.62 o 
  -1   6   9        1.17        3.22      7.55 o 
   0   6   9     1280.78     1187.07     69.28 o 
   1   6   9       21.85       24.32      7.24 o 
   2   6   9      739.57      649.93     55.86 o 
   3   6   9      449.85      450.98     28.65 o 
   4   6   9      321.76      303.60     19.79 o 
   5   6   9      173.65      153.12     13.85 o 
   6   6   9      333.54      359.09     34.88 o 
   7   6   9       23.15       19.32     14.88 o 
   8   6   9       14.79       25.05     16.93 o 
   9   6   9       13.26       18.73     16.16 o 
  10   6   9       60.61       25.91     20.18 o 
  12   6   9       32.66       53.01     29.75 o 
  -9   7   9       81.43      115.04     27.78 o 
  -8   7   9        2.75       -7.67     12.66 o 
  -7   7   9       22.15       16.52     31.17 o 
  -6   7   9       19.10       19.33     13.35 o 
  -5   7   9       21.66       16.52     12.48 o 
  -4   7   9       72.06       99.78     18.92 o 
  -3   7   9      340.15      386.35     30.49 o 
  -2   7   9       57.47       48.08     14.32 o 
  -1   7   9      125.70      145.77     26.04 o 
   0   7   9      238.78      236.56     20.42 o 
   1   7   9        8.96        5.96      5.95 o 
   2   7   9     1650.55     1566.07    109.43 o 
   3   7   9        1.42        3.73      5.43 o 
   4   7   9      223.21      237.11     16.79 o 
   5   7   9      215.43      220.90     25.35 o 
   6   7   9        0.49       -2.61      7.39 o 
   7   7   9      280.58      317.04     55.36 o 
   8   7   9        2.17        6.07     13.51 o 
   9   7   9        7.56       14.96     17.10 o 
  10   7   9        7.74        7.87     16.07 o 
  11   7   9      226.00      237.87     43.69 o 
  12   7   9       31.23       43.95     27.87 o 
  -8   8   9       69.94       87.53     24.93 o 
  -7   8   9       10.96       19.85     16.08 o 
  -6   8   9       38.14       26.69     14.93 o 
  -5   8   9       25.81       26.10     14.98 o 
  -4   8   9      332.62      307.28     29.44 o 
  -3   8   9        0.79        1.33      8.79 o 
  -2   8   9       28.05       24.69     11.49 o 
  -1   8   9        2.63       -1.65      7.65 o 
   0   8   9       83.44       89.42     16.91 o 
   1   8   9      158.95      148.23     14.71 o 
   2   8   9      705.44      678.61     57.89 o 
   3   8   9      156.56      165.75     23.43 o 
   4   8   9        1.18        0.06      6.92 o 
   5   8   9       18.31       25.81     11.01 o 
   6   8   9      201.91      217.15     49.29 o 
   7   8   9      124.69      133.47     20.25 o 
   8   8   9       60.42       50.79     25.05 o 
   9   8   9      462.61      497.37     56.77 o 
  10   8   9        4.48        3.93     16.50 o 
  11   8   9      146.92      154.16     42.58 o 
  -7   9   9       26.22       20.09     18.53 o 
  -6   9   9      329.10      352.53     51.05 o 
  -5   9   9       36.24       49.31     18.50 o 
  -4   9   9       52.69       38.08     16.69 o 
  -3   9   9      152.80      180.79     52.93 o 
  -2   9   9      244.45      258.31     39.37 o 
  -1   9   9       20.74       27.92     12.45 o 
   0   9   9      328.56      313.37     41.30 o 
   1   9   9        3.90       -0.43      9.83 o 
   2   9   9      242.40      234.24     23.86 o 
   3   9   9      467.99      444.07    102.52 o 
   4   9   9      324.85      342.26     29.13 o 
   5   9   9        0.12       -3.22      8.81 o 
   6   9   9       55.92       58.68     16.98 o 
   7   9   9        0.78       11.13     12.06 o 
   8   9   9      461.91      409.99     52.50 o 
   9   9   9      110.21       40.27     24.11 o 
  10   9   9       78.73       42.07     26.76 o 
  -6  10   9        0.15       -2.96     16.63 o 
  -5  10   9      143.22      192.15     39.33 o 
  -4  10   9      257.91      260.13     32.12 o 
  -3  10   9       29.90       25.36     14.46 o 
  -2  10   9      145.34      171.78     36.08 o 
  -1  10   9      277.33      248.30     40.78 o 
   0  10   9      292.59      310.03     44.03 o 
   1  10   9      153.26      183.40     33.86 o 
   2  10   9      141.12      137.36     20.72 o 
   3  10   9      105.83      107.64     22.19 o 
   4  10   9      308.01      316.04     32.83 o 
   5  10   9       34.08       40.19     15.79 o 
   6  10   9      725.49      790.17    134.80 o 
   7  10   9        0.14        8.61     12.19 o 
   8  10   9       33.15       28.90     22.49 o 
   9  10   9        0.20        4.45     17.19 o 
  -4  11   9       26.89       16.42     22.91 o 
  -3  11   9      204.85      192.38     40.36 o 
  -2  11   9       94.94       82.17     32.41 o 
  -1  11   9       14.31       13.77     17.96 o 
   0  11   9        2.06      -10.43     14.19 o 
   1  11   9      228.60      233.59     41.98 o 
   2  11   9      205.98      195.20     37.28 o 
   3  11   9      139.26      161.09     24.31 o 
   4  11   9      180.24      182.38     25.27 o 
   5  11   9      332.50      369.55     80.03 o 
   6  11   9       16.24       23.25     14.74 o 
   7  11   9       31.78       24.75     16.13 o 
   8  11   9       91.42       94.99     35.40 o 
  -2  12   9       25.04       13.94     22.23 o 
  -1  12   9        9.23       14.45     22.91 o 
   0  12   9       50.28       39.07     26.16 o 
   1  12   9        0.20       -8.64     14.11 o 
   2  12   9        3.24        9.32     20.09 o 
   3  12   9      167.26      138.17     39.33 o 
   4  12   9       22.49       18.64     14.51 o 
   5  12   9       26.13       24.52     15.20 o 
   6  12   9       28.60       18.49     16.14 o 
   7  12   9       14.69       16.59     17.19 o 
   2  13   9       25.32       32.83     27.19 o 
   3  13   9       88.20       96.36     37.88 o 
   4  13   9       38.78       29.24     26.59 o 
   5  13   9        1.79       -1.33     13.91 o 
  -2 -12  10        0.81       -7.95     22.40 o 
  -5 -11  10       29.94       49.08     30.01 o 
  -4 -11  10        9.94        8.01     15.72 o 
  -3 -11  10       62.34       48.82     21.01 o 
  -2 -11  10        9.52        7.89     14.52 o 
  -1 -11  10        8.43        3.63     14.44 o 
   0 -11  10        8.97       -2.22     16.93 o 
   1 -11  10      114.46       95.68     34.71 o 
   2 -11  10       95.55      113.72     38.13 o 
   3 -11  10      234.49      245.22     49.25 o 
   4 -11  10      101.83      102.95     40.02 o 
  -7 -10  10       23.85       24.37     22.91 o 
  -6 -10  10       94.56       95.64     24.94 o 
  -5 -10  10      104.45      108.07     25.78 o 
  -4 -10  10        0.44        0.78     12.74 o 
  -3 -10  10      144.26      139.98     26.11 o 
  -2 -10  10       17.55       25.26     15.80 o 
  -1 -10  10      104.40       69.28     19.74 o 
   0 -10  10       73.85       77.21     20.80 o 
   1 -10  10       10.36       24.37     21.80 o 
   2 -10  10      160.70      197.17     40.78 o 
   3 -10  10        6.96      -10.77     15.82 o 
   4 -10  10      108.44      121.84     39.07 o 
   5 -10  10       34.96       61.65     30.10 o 
  -8  -9  10        9.57        4.62     19.84 o 
  -7  -9  10      413.41      434.98     41.05 o 
  -6  -9  10        9.22       -9.79     11.55 o 
  -5  -9  10      501.98      494.51     40.43 o 
  -4  -9  10        0.84       -6.06     10.72 o 
  -3  -9  10       60.91       49.58     17.64 o 
  -2  -9  10        1.70        4.65     10.88 o 
  -1  -9  10      123.91      134.51     22.97 o 
   0  -9  10       33.33       31.05     14.30 o 
   1  -9  10      175.70      181.18     35.74 o 
   2  -9  10       44.67       53.01     25.31 o 
   3  -9  10       88.36      123.72     35.06 o 
   4  -9  10       28.82       35.14     24.11 o 
   5  -9  10        1.14        0.43     17.96 o 
   6  -9  10       92.71      118.16     36.68 o 
  -8  -8  10        0.17        2.17     12.71 o 
  -7  -8  10       73.03       68.69     20.37 o 
  -6  -8  10       32.11       16.52     12.58 o 
  -5  -8  10      142.28      167.10     25.44 o 
  -4  -8  10       18.64       21.39     13.30 o 
  -3  -8  10      244.50      278.47     28.91 o 
  -2  -8  10       28.54       31.77     13.72 o 
  -1  -8  10      119.33      133.55     21.17 o 
   0  -8  10      242.96      261.73     39.20 o 
   1  -8  10       79.10       87.37     18.78 o 
   2  -8  10       99.24       74.90     26.51 o 
   3  -8  10        2.89       -1.80     14.62 o 
   4  -8  10      187.48      152.37     32.92 o 
   5  -8  10      159.66      181.01     36.25 o 
   6  -8  10        0.08        3.39     11.12 o 
   7  -8  10       13.20       11.55     14.12 o 
   8  -8  10       41.56       49.68     29.67 o 
  -9  -7  10       10.47       19.41     24.97 o 
  -8  -7  10        2.15        0.99     11.63 o 
  -7  -7  10        7.28       19.34     12.91 o 
  -6  -7  10       23.16       24.85     13.34 o 
  -5  -7  10       57.92       64.09     17.52 o 
  -4  -7  10      466.38      467.20     35.05 o 
  -3  -7  10       28.09       38.04     13.84 o 
  -2  -7  10       59.15       56.01     15.98 o 
  -1  -7  10        2.42        0.10      7.57 o 
   0  -7  10      209.83      223.91     23.13 o 
   1  -7  10      116.74      153.52     20.06 o 
   2  -7  10      484.11      523.11     50.70 o 
   3  -7  10      638.07      685.13     58.57 o 
   4  -7  10      493.35      499.04     44.50 o 
   5  -7  10       67.52      105.51     21.29 o 
   6  -7  10      508.24      535.96     54.81 o 
   7  -7  10       20.18       18.35     14.63 o 
   8  -7  10       16.04       12.57     18.73 o 
   9  -7  10       21.15        5.22     20.95 o 
 -10  -6  10       41.74       20.95     22.83 o 
  -9  -6  10      114.42      146.12     41.73 o 
  -8  -6  10        1.61       -2.52     10.70 o 
  -7  -6  10        1.66        3.80      9.98 o 
  -6  -6  10       12.94       27.56     12.39 o 
  -5  -6  10      129.09      105.56     19.76 o 
  -4  -6  10       29.65       43.89     13.46 o 
  -3  -6  10     1553.29     1474.29     54.99 o 
  -2  -6  10      763.76      704.49     37.66 o 
  -1  -6  10      220.91      216.44     22.10 o 
   0  -6  10     1026.70     1082.86     44.40 o 
   1  -6  10        5.35        4.86      6.32 o 
   2  -6  10     1761.82     1771.53    168.40 o 
   3  -6  10        0.78        9.38      8.83 o 
   4  -6  10      900.99      896.90     77.17 o 
   5  -6  10        3.29        4.94      9.29 o 
   6  -6  10      441.01      423.51     33.72 o 
   7  -6  10       77.25       81.47     33.82 o 
   8  -6  10      596.91      657.06     88.54 o 
   9  -6  10       33.67       19.32     21.80 o 
  10  -6  10       88.01       93.11     35.31 o 
 -10  -5  10        8.96       -3.33     18.64 o 
  -9  -5  10       10.74       -0.26     16.76 o 
  -8  -5  10       43.31       54.81     26.16 o 
  -7  -5  10      743.42      754.23     43.04 o 
  -6  -5  10      228.71      220.48     24.38 o 
  -5  -5  10      589.23      533.86     34.32 o 
  -4  -5  10      265.22      244.18     23.54 o 
  -3  -5  10      438.48      461.76     29.94 o 
  -2  -5  10      294.77      330.36     25.09 o 
  -1  -5  10     3393.21     3265.23     78.65 o 
   0  -5  10      878.07      873.27     28.98 o 
   1  -5  10      570.31      591.04     26.63 o 
   2  -5  10      172.46      164.20     16.17 o 
   3  -5  10      387.27      356.47     26.58 o 
   4  -5  10      111.02       87.49     16.43 o 
   5  -5  10       51.30       31.99     15.05 o 
   6  -5  10     1054.13     1057.38     99.57 o 
   7  -5  10      200.67      230.52     31.89 o 
   8  -5  10      196.43      161.19     24.41 o 
   9  -5  10      595.18      627.27     64.38 o 
  10  -5  10        5.45       -8.89     15.48 o 
 -11  -4  10        0.01       -6.84     19.67 o 
 -10  -4  10        0.36       -0.17     19.24 o 
  -9  -4  10      187.05      179.81     38.22 o 
  -8  -4  10      147.13      157.50     32.41 o 
  -7  -4  10       55.22       23.09     16.84 o 
  -6  -4  10      835.56      842.46     41.66 o 
  -5  -4  10      639.94      566.29     45.15 o 
  -4  -4  10        3.96        3.04      6.95 o 
  -3  -4  10      991.50      993.92     42.35 o 
  -2  -4  10      416.41      457.35     23.21 o 
  -1  -4  10      936.40      932.62     28.61 o 
   0  -4  10     1914.92     1850.07     39.58 o 
   1  -4  10     2164.74     2234.47     53.54 o 
   2  -4  10       14.03       15.19      6.34 o 
   3  -4  10      555.70      550.20     45.96 o 
   4  -4  10       31.02       27.62     10.19 o 
   5  -4  10        8.90       14.54      9.45 o 
   6  -4  10        0.63       -1.67      7.36 o 
   7  -4  10        4.10        2.95      9.09 o 
   8  -4  10       19.01       15.99     12.37 o 
   9  -4  10       13.86        8.10     12.06 o 
  10  -4  10        5.38       -5.13     19.41 o 
  11  -4  10       34.00       11.63     19.92 o 
 -11  -3  10        6.95       10.00     24.37 o 
 -10  -3  10       88.97      110.04     36.68 o 
  -9  -3  10      171.11      143.82     35.91 o 
  -8  -3  10        1.96       -5.04     13.51 o 
  -7  -3  10        4.92        8.04     13.51 o 
  -6  -3  10       34.92       33.86      8.95 o 
  -5  -3  10      108.74      113.17     12.52 o 
  -4  -3  10      815.25      899.44     42.05 o 
  -3  -3  10      755.78      744.68     55.97 o 
  -2  -3  10     2426.24     2720.51     72.42 o 
  -1  -3  10      503.53      554.23     24.06 o 
   0  -3  10      931.82      984.81     33.32 o 
   1  -3  10      183.67      203.94     13.26 o 
   2  -3  10      251.77      241.96     14.01 o 
   3  -3  10      518.14      539.38     66.82 o 
   4  -3  10      676.11      631.95     46.34 o 
   5  -3  10      142.35      129.19     17.78 o 
   6  -3  10      355.19      369.71     28.36 o 
   7  -3  10      347.86      321.20     44.33 o 
   8  -3  10       56.39       50.87     15.46 o 
   9  -3  10      296.16      287.08     29.59 o 
  10  -3  10       14.77       10.93     12.44 o 
  11  -3  10        5.41       -1.88     18.64 o 
 -11  -2  10       64.04       81.06     34.71 o 
 -10  -2  10       84.70       90.80     33.43 o 
  -9  -2  10      266.24      254.54     41.38 o 
  -8  -2  10      199.46      194.60     23.46 o 
  -7  -2  10       72.32       43.27     13.27 o 
  -6  -2  10       39.63       37.59     12.56 o 
  -5  -2  10      202.85      194.70     15.20 o 
  -4  -2  10      215.45      235.91     16.48 o 
  -3  -2  10      629.15      635.98     26.22 o 
  -2  -2  10        1.75       -1.35      3.69 o 
  -1  -2  10        2.99        0.61      3.76 o 
   0  -2  10       60.98       65.94      8.42 o 
   1  -2  10     1345.38     1406.98     38.40 o 
   2  -2  10     1897.65     1923.12     38.05 o 
   3  -2  10      183.77      215.61     18.81 o 
   4  -2  10      277.07      283.98     31.08 o 
   5  -2  10     2172.71     2205.10    171.39 o 
   6  -2  10        8.33        8.34      7.75 o 
   7  -2  10     2293.88     2404.32    191.70 o 
   8  -2  10       55.99       94.02     19.07 o 
   9  -2  10      121.59      110.80     21.56 o 
  10  -2  10       44.71       58.92     17.87 o 
  11  -2  10      252.73      290.46     36.42 o 
  12  -2  10       41.30       38.82     27.19 o 
 -11  -1  10       52.24       57.89     30.78 o 
 -10  -1  10       74.84       74.56     31.04 o 
  -9  -1  10        0.12        2.87     12.33 o 
  -8  -1  10      252.64      285.07     42.37 o 
  -7  -1  10      331.37      295.32     67.76 o 
  -6  -1  10      512.23      517.69     71.99 o 
  -5  -1  10      719.13      750.22    108.55 o 
  -4  -1  10     1168.92     1263.95     64.38 o 
  -3  -1  10       12.79       10.26      5.20 o 
  -2  -1  10      192.03      164.77     15.29 o 
  -1  -1  10        1.30        4.44      3.70 o 
   0  -1  10      748.86      788.30     36.89 o 
   1  -1  10      150.03      169.28     10.65 o 
   2  -1  10     1646.50     1678.59     41.43 o 
   3  -1  10     3651.14     3600.42    295.84 o 
   4  -1  10      934.23      930.91     48.95 o 
   5  -1  10     1984.59     2109.79    105.13 o 
   6  -1  10      465.86      444.48     29.26 o 
   7  -1  10     1542.44     1589.93     75.03 o 
   8  -1  10        0.02        0.93      7.85 o 
   9  -1  10     1798.80     1829.72    150.36 o 
  10  -1  10       56.41       46.21     16.02 o 
  11  -1  10      261.18      244.08     29.56 o 
  12  -1  10        9.34       14.96     21.55 o 
 -11   0  10        9.48        0.25     14.10 o 
 -10   0  10      159.87      208.54     28.18 o 
  -9   0  10       77.46       94.37     21.50 o 
  -8   0  10      459.86      517.21     41.30 o 
  -7   0  10       10.24        7.88      9.34 o 
  -6   0  10     2835.23     2817.03    395.88 o 
  -5   0  10      161.66      146.55     18.00 o 
  -4   0  10     2070.42     2013.93    125.50 o 
  -3   0  10       94.56      100.40     12.54 o 
  -2   0  10      328.42      316.18     23.14 o 
  -1   0  10      251.88      241.04     18.50 o 
   0   0  10     2002.08     2169.07    135.14 o 
   1   0  10        6.08       13.14      4.45 o 
   2   0  10     2369.99     2332.95     47.64 o 
   3   0  10      104.83      105.81     13.03 o 
   4   0  10     1697.40     1746.70     74.17 o 
   5   0  10     1490.96     1471.14     48.47 o 
   6   0  10       48.21       36.68     10.99 o 
   7   0  10      727.85      721.12     37.97 o 
   8   0  10      273.64      289.11     26.41 o 
   9   0  10      284.99      298.33     34.80 o 
  10   0  10       83.04       75.68     18.92 o 
  11   0  10      147.85      168.84     33.00 o 
  12   0  10       27.55       19.86     16.58 o 
 -11   1  10       52.40       56.13     21.18 o 
 -10   1  10      288.28      392.23     37.21 o 
  -9   1  10       67.43       83.67     21.10 o 
  -8   1  10      690.45      703.84     99.18 o 
  -7   1  10       39.95       36.16     13.45 o 
  -6   1  10      581.26      557.46    116.20 o 
  -5   1  10      615.22      580.99     86.87 o 
  -4   1  10     1999.37     1947.49    217.05 o 
  -3   1  10      156.08      189.36     19.24 o 
  -2   1  10      767.22      773.86     44.95 o 
  -1   1  10     1336.73     1335.69    106.54 o 
   0   1  10     2121.21     2246.49    165.66 o 
   1   1  10       54.50       40.76      6.56 o 
   2   1  10      998.44     1008.20     61.26 o 
   3   1  10      176.28      178.55     15.77 o 
   4   1  10      196.70      196.64     19.75 o 
   5   1  10      101.20      116.60     15.04 o 
   6   1  10      556.48      591.86     32.32 o 
   7   1  10       58.03       61.63     14.50 o 
   8   1  10       67.40       50.65     14.08 o 
   9   1  10        2.25        5.68      9.20 o 
  10   1  10       12.02       11.50     11.05 o 
  11   1  10       30.75       44.76     17.78 o 
  12   1  10       22.08       34.08     17.51 o 
  13   1  10        3.55        0.26     21.97 o 
 -11   2  10        0.24        4.28     16.11 o 
 -10   2  10        0.95        0.95     12.70 o 
  -9   2  10      271.63      259.61     30.96 o 
  -8   2  10      103.58      103.54     21.43 o 
  -7   2  10        1.83       -2.23      8.43 o 
  -6   2  10      121.00       96.49     17.34 o 
  -5   2  10       47.78       41.11     12.45 o 
  -4   2  10        0.00       -1.41      6.48 o 
  -3   2  10     1518.71     1419.95    170.58 o 
  -2   2  10      323.33      306.63     15.82 o 
  -1   2  10       11.06        5.53      3.86 o 
   0   2  10      598.48      641.45     52.38 o 
   1   2  10        5.41       14.06      4.58 o 
   2   2  10      635.61      584.77     20.80 o 
   3   2  10      478.91      442.46     15.51 o 
   4   2  10      117.12      127.47      8.82 o 
   5   2  10     1548.12     1490.55     47.85 o 
   6   2  10      596.17      519.05     30.30 o 
   7   2  10     1033.08      941.44     42.41 o 
   8   2  10       78.80       93.75     18.23 o 
   9   2  10        5.81        5.81      8.94 o 
  10   2  10        3.94       -7.35      8.31 o 
  11   2  10       82.56       95.57     21.67 o 
  12   2  10       72.32       55.75     19.54 o 
  13   2  10        9.16        7.72     16.32 o 
 -11   3  10        1.06       -2.99     22.49 o 
 -10   3  10        3.56       -5.28     13.79 o 
  -9   3  10       94.85      118.71     24.93 o 
  -8   3  10       18.50        9.46     11.30 o 
  -7   3  10       13.24       11.46     11.02 o 
  -6   3  10        8.09       -0.50      8.43 o 
  -5   3  10      148.84      127.49     18.40 o 
  -4   3  10      419.40      404.10     43.22 o 
  -3   3  10      209.11      188.70     18.64 o 
  -2   3  10      690.72      734.20     38.69 o 
  -1   3  10        6.36       11.56      4.81 o 
   0   3  10       10.52        8.47      4.31 o 
   1   3  10       20.15       22.71      5.68 o 
   2   3  10      361.84      336.46     17.41 o 
   3   3  10      487.70      483.68     18.20 o 
   4   3  10       97.68       77.96      8.94 o 
   5   3  10      764.08      735.97     43.05 o 
   6   3  10      133.45      110.32     16.05 o 
   7   3  10      652.35      576.72     46.17 o 
   8   3  10        9.87        8.03      8.80 o 
   9   3  10      399.41      376.13     30.86 o 
  10   3  10      143.81      158.24     23.65 o 
  11   3  10       13.08       23.20     13.23 o 
  12   3  10      350.89      445.48     39.76 o 
  13   3  10       13.82       24.97     24.88 o 
 -10   4  10        0.72        4.60     14.71 o 
  -9   4  10       24.51       11.41     14.40 o 
  -8   4  10       14.54       15.59     12.16 o 
  -7   4  10      123.55      166.46     35.27 o 
  -6   4  10     1352.67     1286.16    182.55 o 
  -5   4  10      382.74      388.98     39.72 o 
  -4   4  10       37.47       38.64     12.25 o 
  -3   4  10     1740.04     1685.80    215.38 o 
  -2   4  10      705.28      716.33     34.11 o 
  -1   4  10       60.73       44.11      7.88 o 
   0   4  10      652.16      678.96     51.79 o 
   1   4  10      335.63      345.26     16.69 o 
   2   4  10     2284.94     2283.13    116.38 o 
   3   4  10      594.44      605.99     26.12 o 
   4   4  10      884.50      922.13     67.25 o 
   5   4  10      640.96      611.89     56.22 o 
   6   4  10       20.84       18.55     12.65 o 
   7   4  10     1154.79     1101.96    107.52 o 
   8   4  10      360.25      379.09     29.45 o 
   9   4  10      419.68      436.97     33.27 o 
  10   4  10      353.91      369.80     44.29 o 
  11   4  10        2.57        5.73     17.53 o 
  12   4  10      216.11      269.93     45.66 o 
  13   4  10       14.07        4.96     23.43 o 
 -10   5  10        1.01       -1.27     14.71 o 
  -9   5  10       66.44       79.35     22.19 o 
  -8   5  10       30.21       20.49     13.62 o 
  -7   5  10      299.63      323.47     45.96 o 
  -6   5  10       18.95        4.91     11.12 o 
  -5   5  10     1042.28     1063.10    132.83 o 
  -4   5  10      777.89      731.14     75.97 o 
  -3   5  10     1123.76     1056.65     76.40 o 
  -2   5  10       56.36       66.88     14.50 o 
  -1   5  10     1856.23     1763.59    114.70 o 
   0   5  10     2428.55     2425.97    163.48 o 
   1   5  10     3106.03     3079.30    135.67 o 
   2   5  10        9.07       16.21      6.21 o 
   3   5  10      172.91      226.47     15.10 o 
   4   5  10      267.34      274.76     23.37 o 
   5   5  10       20.45       26.42      7.61 o 
   6   5  10      893.58      898.17     39.82 o 
   7   5  10      129.95      157.00     19.58 o 
   8   5  10       50.60       57.12     15.12 o 
   9   5  10       68.31       97.39     26.59 o 
  10   5  10      135.65      135.44     31.81 o 
  11   5  10       15.32       21.38     22.40 o 
  12   5  10       27.34       17.44     20.52 o 
  13   5  10        1.93        1.80     19.41 o 
  -9   6  10       89.33       89.37     24.35 o 
  -8   6  10       14.07       28.58     16.76 o 
  -7   6  10       11.50       10.89     13.41 o 
  -6   6  10       30.98       41.99     15.27 o 
  -5   6  10       47.38       40.45     14.18 o 
  -4   6  10      144.49      123.14     19.34 o 
  -3   6  10     1332.50     1380.76    158.91 o 
  -2   6  10       24.08        9.64      8.61 o 
  -1   6  10     5226.46     5065.45    199.39 o 
   0   6  10     1069.70     1007.28     69.28 o 
   1   6  10     4124.02     4014.52    220.68 o 
   2   6  10      429.50      388.03     36.60 o 
   3   6  10       70.17       72.39     10.81 o 
   4   6  10       67.50       68.88     10.97 o 
   5   6  10        1.49        4.12      5.41 o 
   6   6  10        9.41        4.24      5.79 o 
   7   6  10      135.88      147.75     28.47 o 
   8   6  10       94.22       57.97     23.51 o 
   9   6  10       43.82       11.71     15.22 o 
  10   6  10      232.45      263.26     42.67 o 
  11   6  10        0.47       -5.81     17.36 o 
  12   6  10        7.07      -15.13     19.49 o 
  -8   7  10       82.74      115.20     27.31 o 
  -7   7  10        8.50        6.18     13.29 o 
  -6   7  10       33.86       39.68     16.88 o 
  -5   7  10       10.83       10.74     10.68 o 
  -4   7  10      232.89      240.63     26.21 o 
  -3   7  10      522.28      518.14     68.40 o 
  -2   7  10      202.53      218.04     23.67 o 
  -1   7  10     1009.95      989.89     87.08 o 
   0   7  10      183.98      186.34     39.76 o 
   1   7  10      202.97      181.27     15.38 o 
   2   7  10      345.44      377.41     24.37 o 
   3   7  10     1098.80     1085.07     83.20 o 
   4   7  10       14.85        8.53      6.05 o 
   5   7  10       54.15       47.52     12.93 o 
   6   7  10      774.67      881.96    126.16 o 
   7   7  10      161.74      148.26     29.50 o 
   8   7  10      197.04      169.55     33.18 o 
   9   7  10        8.84        4.96     14.62 o 
  10   7  10       44.22       22.91     20.09 o 
  11   7  10        0.39        1.03     17.19 o 
  -8   8  10       34.41       39.93     29.93 o 
  -7   8  10      101.13      106.21     26.63 o 
  -6   8  10      172.75      182.53     60.07 o 
  -5   8  10       16.50       26.03     14.44 o 
  -4   8  10        1.07        7.10      9.99 o 
  -3   8  10      184.88      182.65     23.59 o 
  -2   8  10       10.78        9.53     10.27 o 
  -1   8  10       27.66       34.16     19.11 o 
   0   8  10       11.37       10.59      9.62 o 
   1   8  10       13.70        5.61      6.67 o 
   2   8  10      278.05      262.07     19.12 o 
   3   8  10      232.16      206.15     21.95 o 
   4   8  10      942.55      927.52     98.03 o 
   5   8  10       80.51       83.17     17.65 o 
   6   8  10      138.15      127.95     19.97 o 
   7   8  10      303.51      313.71     43.01 o 
   8   8  10      465.97      441.28     51.90 o 
   9   8  10        0.31        4.10     15.48 o 
  10   8  10      220.31      193.75     40.36 o 
  11   8  10        1.46       17.70     20.69 o 
  -7   9  10       18.81       29.24     28.13 o 
  -6   9  10       40.35       41.34     18.83 o 
  -5   9  10      454.80      498.93     75.07 o 
  -4   9  10       41.62       48.65     17.44 o 
  -3   9  10      115.70      108.38     40.02 o 
  -2   9  10      161.10      192.82     24.60 o 
  -1   9  10      275.59      311.48     28.48 o 
   0   9  10       11.92       11.39     10.97 o 
   1   9  10      322.42      358.68     43.09 o 
   2   9  10        8.23        4.44      8.98 o 
   3   9  10      718.98      723.47     48.74 o 
   4   9  10        4.01        1.88      9.44 o 
   5   9  10      235.41      239.03     25.85 o 
   6   9  10      231.31      247.96     47.41 o 
   7   9  10       11.24        5.39     14.79 o 
   8   9  10       72.17       71.57     28.13 o 
   9   9  10      173.22      151.60     36.25 o 
  10   9  10       95.87       86.44     33.35 o 
  -6  10  10      268.45      405.97     58.40 o 
  -5  10  10       60.93       36.71     20.28 o 
  -4  10  10       84.12       73.19     21.39 o 
  -3  10  10      399.08      454.66     65.84 o 
  -2  10  10       12.30       -1.97     15.65 o 
  -1  10  10       53.54       70.54     27.70 o 
   0  10  10      211.06      205.55     37.45 o 
   1  10  10      224.75      225.64     37.54 o 
   2  10  10       50.53       50.02     23.86 o 
   3  10  10       45.19       35.35     13.61 o 
   4  10  10       40.88       23.72     13.38 o 
   5  10  10      197.87      191.61     25.92 o 
   6  10  10       22.25       11.67     12.30 o 
   7  10  10       49.56       63.98     19.32 o 
   8  10  10       37.65       12.14     20.44 o 
   9  10  10        0.72       -0.86     17.53 o 
  -4  11  10      136.60      177.16     42.75 o 
  -3  11  10       65.27       49.85     26.68 o 
  -2  11  10      150.66      173.40     40.36 o 
  -1  11  10       36.56       41.13     24.37 o 
   0  11  10        6.06       17.96     18.55 o 
   1  11  10       36.97       54.12     26.85 o 
   2  11  10       32.80       51.64     26.25 o 
   3  11  10        0.03        3.48     11.05 o 
   4  11  10       58.81       41.80     29.97 o 
   5  11  10        7.35        5.53     12.95 o 
   6  11  10      528.22      574.69     43.92 o 
   7  11  10        0.52       -0.68     11.25 o 
   8  11  10       58.17       19.07     24.20 o 
  -2  12  10        7.75        7.35     22.91 o 
  -1  12  10        0.44       -9.83     17.36 o 
   0  12  10        7.38       13.68     20.86 o 
   1  12  10       29.90       19.92     22.15 o 
   2  12  10        4.31        2.05     18.04 o 
   3  12  10       72.17       90.46     33.86 o 
   4  12  10      178.82      208.55     28.76 o 
   5  12  10       78.44       82.46     23.52 o 
   6  12  10        0.31       -2.54     12.48 o 
   7  12  10       61.39       78.58     24.00 o 
   2  13  10       10.07       -7.35     19.84 o 
   3  13  10      130.05      138.60     42.67 o 
   4  13  10       23.21       14.88     24.88 o 
   5  13  10       65.99       76.97     24.49 o 
  -4 -11  11       43.30       64.38     33.86 o 
  -3 -11  11      134.51      116.03     39.50 o 
  -2 -11  11       60.74       65.52     22.15 o 
  -1 -11  11       43.03       45.66     28.64 o 
   0 -11  11        0.31        4.79     19.75 o 
   1 -11  11       80.55       84.22     36.08 o 
   2 -11  11      121.01      142.62     40.53 o 
  -6 -10  11       74.46       93.05     27.62 o 
  -5 -10  11       88.30       80.00     24.30 o 
  -4 -10  11       67.65       67.15     21.67 o 
  -3 -10  11       42.00       42.16     18.98 o 
  -2 -10  11       11.27       14.78     14.54 o 
  -1 -10  11       20.50       17.77     14.66 o 
   0 -10  11      166.78      189.73     40.78 o 
   1 -10  11      175.04      108.85     35.14 o 
   2 -10  11        0.02        2.05     17.10 o 
   3 -10  11      323.56      346.46     52.07 o 
   4 -10  11        1.10        9.75     21.29 o 
   5 -10  11       33.14       25.22     26.42 o 
  -8  -9  11      132.49      132.96     40.36 o 
  -7  -9  11        4.15        9.69     15.16 o 
  -6  -9  11      383.80      432.65     47.33 o 
  -5  -9  11        5.94        5.06     13.14 o 
  -4  -9  11       53.93       55.03     19.46 o 
  -3  -9  11      138.49      142.62     24.16 o 
  -2  -9  11        3.51       11.99     12.45 o 
  -1  -9  11       58.27       68.73     19.11 o 
   0  -9  11       40.03       46.68     25.05 o 
   1  -9  11      115.81      138.51     36.77 o 
   2  -9  11       61.86       30.35     22.40 o 
   3  -9  11        1.59       -4.19     16.16 o 
   4  -9  11      167.81      186.23     41.04 o 
   5  -9  11       52.87       69.68     30.44 o 
   6  -9  11       22.02       18.73     22.66 o 
  -8  -8  11      177.32      178.33     28.25 o 
  -7  -8  11       18.44       14.09     14.09 o 
  -6  -8  11        6.08        7.70     12.47 o 
  -5  -8  11      245.49      231.36     28.48 o 
  -4  -8  11       85.38       78.73     20.49 o 
  -3  -8  11        0.21        7.19     10.81 o 
  -2  -8  11       43.54       47.49     16.57 o 
  -1  -8  11      259.77      278.67     28.83 o 
   0  -8  11       63.18       64.90     21.33 o 
   1  -8  11      399.05      362.10     47.45 o 
   2  -8  11       67.63      113.03     32.83 o 
   3  -8  11       37.34       14.36     18.30 o 
   4  -8  11       23.73        4.02     16.42 o 
   5  -8  11       66.64       68.06     28.13 o 
   6  -8  11      274.83      288.06     46.94 o 
   7  -8  11       26.96       21.11     15.70 o 
   8  -8  11        4.63       -2.99     19.15 o 
  -9  -7  11       28.67       29.75     28.39 o 
  -8  -7  11        0.24       -6.30     12.04 o 
  -7  -7  11       30.59       36.02     16.57 o 
  -6  -7  11        1.83       -0.74      9.21 o 
  -5  -7  11        0.55       -0.65      9.33 o 
  -4  -7  11        0.07       -3.33      8.71 o 
  -3  -7  11      478.07      502.38     35.79 o 
  -2  -7  11        8.15        9.07     10.07 o 
  -1  -7  11      323.60      349.56     48.74 o 
   0  -7  11        7.95        8.28      9.45 o 
   1  -7  11      667.25      757.98     61.48 o 
   2  -7  11       18.98       26.42     17.87 o 
   3  -7  11      342.17      337.48     43.69 o 
   4  -7  11       29.55       30.47     13.48 o 
   5  -7  11      345.94      371.16     49.51 o 
   6  -7  11        8.19       12.93     13.24 o 
   7  -7  11      359.21      364.83     54.76 o 
   8  -7  11        0.71       -5.53     14.18 o 
   9  -7  11       22.40       16.59     22.40 o 
  -9  -6  11       11.19        9.49     22.49 o 
  -8  -6  11      144.34      159.38     41.21 o 
  -7  -6  11       64.99       54.42     16.84 o 
  -6  -6  11        3.58       -1.06      9.69 o 
  -5  -6  11       58.39       63.77     16.83 o 
  -4  -6  11      667.39      602.41     37.47 o 
  -3  -6  11       60.04       29.41     17.40 o 
  -2  -6  11      271.49      250.42     24.49 o 
  -1  -6  11      134.29      123.15     17.89 o 
   0  -6  11       18.97       21.23     15.18 o 
   1  -6  11       74.86       83.71     25.39 o 
   2  -6  11      118.06      113.33     18.22 o 
   3  -6  11     1599.70     1544.96    171.43 o 
   4  -6  11      263.10      252.21     30.82 o 
   5  -6  11      534.99      522.30     64.64 o 
   6  -6  11      139.49      136.83     22.35 o 
   7  -6  11      192.59      204.46     27.00 o 
   8  -6  11       18.77       30.03     15.96 o 
   9  -6  11      236.90      238.38     44.63 o 
 -10  -5  11      123.77      156.21     44.63 o 
  -9  -5  11       12.46       19.32     22.23 o 
  -8  -5  11       52.55       47.28     25.14 o 
  -7  -5  11       24.74       19.69     12.44 o 
  -6  -5  11      757.12      753.88     42.28 o 
  -5  -5  11       64.67       60.09     15.57 o 
  -4  -5  11        3.38        2.82      7.92 o 
  -3  -5  11      871.37      886.04     47.63 o 
  -2  -5  11       21.14       20.17     10.10 o 
  -1  -5  11      995.11      977.62     31.61 o 
   0  -5  11      276.79      233.99     16.55 o 
   1  -5  11       35.35       44.44      9.29 o 
   2  -5  11       91.23       83.75     15.35 o 
   3  -5  11       40.98       55.97     14.21 o 
   4  -5  11      205.14      222.76     23.39 o 
   5  -5  11      512.38      566.06     68.15 o 
   6  -5  11       58.67       53.31     16.57 o 
   7  -5  11      439.38      470.39     36.33 o 
   8  -5  11      410.39      426.06    115.51 o 
   9  -5  11      168.95      235.46     31.05 o 
  10  -5  11       61.18       64.64     30.78 o 
 -10  -4  11      198.24      205.29     44.12 o 
  -9  -4  11       80.63       83.11     30.61 o 
  -8  -4  11      106.74      136.21     33.35 o 
  -7  -4  11      188.57      184.94     33.69 o 
  -6  -4  11       13.75       15.93     10.62 o 
  -5  -4  11      759.11      771.75     53.95 o 
  -4  -4  11        2.38        2.36      6.12 o 
  -3  -4  11      239.15      253.85     17.28 o 
  -2  -4  11      234.06      218.34     15.88 o 
  -1  -4  11      997.88      983.61     30.52 o 
   0  -4  11      177.21      202.38     14.97 o 
   1  -4  11      726.84      740.88     26.35 o 
   2  -4  11     1408.09     1277.40    135.78 o 
   3  -4  11        9.00        5.94      6.79 o 
   4  -4  11      732.01      764.38     91.74 o 
   5  -4  11       89.22       83.77     17.16 o 
   6  -4  11      377.42      375.47     33.86 o 
   7  -4  11      112.91      107.09     30.57 o 
   8  -4  11      248.63      244.59     59.42 o 
   9  -4  11      183.61      229.31     55.49 o 
  10  -4  11       90.97       92.91     29.07 o 
 -10  -3  11       34.33       28.64     25.14 o 
  -9  -3  11      184.65      218.97     41.04 o 
  -8  -3  11        0.30        1.62     15.65 o 
  -7  -3  11      166.10      164.93     31.81 o 
  -6  -3  11      120.31      122.61     28.30 o 
  -5  -3  11      122.95      122.79     13.54 o 
  -4  -3  11      654.33      678.68     46.52 o 
  -3  -3  11      951.41      919.94     30.05 o 
  -2  -3  11      239.41      232.15     19.16 o 
  -1  -3  11      597.65      574.37     23.27 o 
   0  -3  11     3130.69     3102.75     67.57 o 
   1  -3  11     1418.21     1462.24     38.38 o 
   2  -3  11      285.60      283.77     46.30 o 
   3  -3  11       86.78       75.52     14.53 o 
   4  -3  11      213.37      192.50     20.03 o 
   5  -3  11        3.88        1.93      6.98 o 
   6  -3  11      185.56      190.23     22.59 o 
   7  -3  11      422.11      424.51     32.76 o 
   8  -3  11       21.76       23.33     12.68 o 
   9  -3  11       17.27       12.14     11.73 o 
  10  -3  11        4.37        3.27     12.57 o 
  11  -3  11       72.26       71.74     31.89 o 
 -11  -2  11        0.59      -11.88     19.07 o 
 -10  -2  11        9.73       14.11     21.80 o 
  -9  -2  11      203.04      182.04     35.91 o 
  -8  -2  11       35.77       16.76     17.10 o 
  -7  -2  11       38.49       31.98     12.76 o 
  -6  -2  11       48.08       38.64     15.05 o 
  -5  -2  11      172.41      174.68     21.08 o 
  -4  -2  11       33.50       48.30      9.35 o 
  -3  -2  11      791.30      826.71     65.74 o 
  -2  -2  11     1672.34     1712.59    110.45 o 
  -1  -2  11      233.56      222.05     14.47 o 
   0  -2  11      517.19      559.08     21.22 o 
   1  -2  11       49.35       56.10      8.29 o 
   2  -2  11     2322.53     2455.00    193.19 o 
   3  -2  11     2029.18     1966.02    179.17 o 
   4  -2  11     1322.74     1400.16     48.92 o 
   5  -2  11      127.12      142.55     18.89 o 
   6  -2  11     2309.87     2363.31    188.58 o 
   7  -2  11       94.31       69.90     16.19 o 
   8  -2  11      408.83      396.31     32.15 o 
   9  -2  11      231.47      242.81     35.40 o 
  10  -2  11       17.44       14.13     13.56 o 
  11  -2  11      143.32      159.42     27.69 o 
 -11  -1  11      192.79      183.23     42.24 o 
 -10  -1  11       10.57        0.34     19.49 o 
  -9  -1  11      160.54      192.87     46.56 o 
  -8  -1  11       57.58       58.62     19.41 o 
  -7  -1  11      337.16      359.49     56.30 o 
  -6  -1  11       80.14       98.05     17.66 o 
  -5  -1  11        7.32        7.14      8.58 o 
  -4  -1  11      694.49      738.59     55.58 o 
  -3  -1  11     1037.30     1056.31     77.33 o 
  -2  -1  11      189.84      192.37     24.67 o 
  -1  -1  11       47.87       49.12      8.31 o 
   0  -1  11      451.56      449.56     28.86 o 
   1  -1  11      214.25      219.25     12.62 o 
   2  -1  11     3278.79     3164.02     55.56 o 
   3  -1  11       74.14       73.80     12.60 o 
   4  -1  11     4074.41     3934.29    209.82 o 
   5  -1  11       26.52       24.41      9.81 o 
   6  -1  11      376.15      391.52     30.44 o 
   7  -1  11       89.88       92.98     17.22 o 
   8  -1  11      259.94      262.22     26.40 o 
   9  -1  11      156.73      126.95     22.00 o 
  10  -1  11      652.77      691.49     48.69 o 
  11  -1  11       32.80       22.68     15.80 o 
  12  -1  11      114.53       81.06     33.00 o 
 -11   0  11      218.93      250.76     44.33 o 
 -10   0  11        4.79       12.29     14.87 o 
  -9   0  11      156.89      181.22     33.26 o 
  -8   0  11        0.87       -1.13      9.80 o 
  -7   0  11      236.08      283.70     44.89 o 
  -6   0  11        9.23        4.71      8.80 o 
  -5   0  11     2177.20     2104.97    285.37 o 
  -4   0  11        0.08       -0.28      6.57 o 
  -3   0  11      106.09      106.73     10.80 o 
  -2   0  11      333.62      340.90     17.29 o 
  -1   0  11      200.31      195.54     18.62 o 
   0   0  11     1159.05     1136.09     64.67 o 
   1   0  11        5.10        4.12      3.75 o 
   2   0  11      277.43      246.98     11.70 o 
   3   0  11       59.24       40.52     10.26 o 
   4   0  11       42.53       34.29      9.83 o 
   5   0  11       70.58       61.88     13.77 o 
   6   0  11      184.50      170.65     23.04 o 
   7   0  11      124.89      101.49     16.97 o 
   8   0  11       48.41       71.42     17.14 o 
   9   0  11       32.97       25.66     13.21 o 
  10   0  11       74.18       86.44     20.94 o 
  11   0  11        0.36        0.17     11.84 o 
  12   0  11       70.77       71.82     21.48 o 
 -11   1  11        2.63        7.46     16.73 o 
 -10   1  11       39.77       41.99     18.52 o 
  -9   1  11      305.18      319.66     42.84 o 
  -8   1  11       18.92       27.67     13.98 o 
  -7   1  11      207.30      201.15     50.66 o 
  -6   1  11      375.84      393.73     42.79 o 
  -5   1  11      130.78      122.23     23.26 o 
  -4   1  11      792.91      743.00    110.17 o 
  -3   1  11     1090.86     1096.37    135.78 o 
  -2   1  11      361.30      376.52     23.12 o 
  -1   1  11       37.15       39.86      7.30 o 
   0   1  11      727.94      711.80     56.63 o 
   1   1  11        4.89       10.44      4.51 o 
   2   1  11      594.94      571.25     28.96 o 
   3   1  11      279.42      225.26     18.44 o 
   4   1  11      436.38      430.15     26.21 o 
   5   1  11        1.16        0.07      6.08 o 
   6   1  11       19.66       10.40      8.31 o 
   7   1  11       19.01       14.90      8.96 o 
   8   1  11        5.62        4.59     13.04 o 
   9   1  11       20.56       17.38     10.84 o 
  10   1  11       88.12      110.18     20.77 o 
  11   1  11        2.13       -1.30     10.82 o 
  12   1  11      168.20      218.34     30.68 o 
  13   1  11        0.36       -1.20     19.75 o 
 -11   2  11        0.57        4.02     22.57 o 
 -10   2  11        0.93       -5.53     13.40 o 
  -9   2  11       39.95       58.04     20.15 o 
  -8   2  11      183.15      199.69     25.53 o 
  -7   2  11        9.56       -1.04      8.99 o 
  -6   2  11        5.89        2.05      9.19 o 
  -5   2  11       40.78       32.71     12.23 o 
  -4   2  11      263.76      317.97     51.86 o 
  -3   2  11       47.82       41.21     11.44 o 
  -2   2  11     1200.57     1206.46     53.73 o 
  -1   2  11       27.40       17.80      5.69 o 
   0   2  11      565.29      530.26     36.08 o 
   1   2  11      444.89      407.99     38.20 o 
   2   2  11     1477.34     1411.36     31.31 o 
   3   2  11      180.71      198.50     11.35 o 
   4   2  11      936.17      976.98     38.56 o 
   5   2  11      641.81      577.43     31.62 o 
   6   2  11     1940.27     1894.20     58.40 o 
   7   2  11      319.51      343.31     27.75 o 
   8   2  11       90.11       92.50     17.26 o 
   9   2  11       18.51       13.23     11.09 o 
  10   2  11        0.68        1.27      9.55 o 
  11   2  11       19.47       26.58     15.29 o 
  12   2  11      109.18      127.14     26.22 o 
  13   2  11        2.58        6.21     16.05 o 
 -10   3  11        0.13       -2.86     13.44 o 
  -9   3  11      142.75      137.64     25.36 o 
  -8   3  11       10.99       11.81     13.72 o 
  -7   3  11       11.56       23.10     13.34 o 
  -6   3  11      163.37      173.61     21.94 o 
  -5   3  11        2.57       12.19      9.79 o 
  -4   3  11      349.93      334.65     26.38 o 
  -3   3  11     1228.72     1182.50     62.76 o 
  -2   3  11      206.50      205.33     19.23 o 
  -1   3  11      607.44      611.53     27.37 o 
   0   3  11       23.64       24.36      6.12 o 
   1   3  11      380.54      331.89     16.26 o 
   2   3  11     1547.05     1491.29     83.18 o 
   3   3  11     1212.69     1220.00     37.21 o 
   4   3  11     4108.08     3865.76    285.28 o 
   5   3  11     1545.96     1500.49     90.63 o 
   6   3  11      143.78      133.53     17.68 o 
   7   3  11     1074.32      976.55     44.22 o 
   8   3  11      176.17      185.99     21.95 o 
   9   3  11      241.63      238.91     26.06 o 
  10   3  11       22.69       28.57     14.04 o 
  11   3  11      205.80      199.43     27.55 o 
  12   3  11      209.18      267.79     32.86 o 
  13   3  11      133.30      163.99     40.70 o 
 -10   4  11       49.31       46.32     20.54 o 
  -9   4  11       40.84       23.39     16.96 o 
  -8   4  11        3.72        3.48     12.35 o 
  -7   4  11      102.24      111.24     22.83 o 
  -6   4  11       43.82       49.26     14.73 o 
  -5   4  11      280.03      333.43     56.47 o 
  -4   4  11      129.33      133.78     28.90 o 
  -3   4  11       29.17       34.28     11.26 o 
  -2   4  11     2021.60     1902.63    201.19 o 
  -1   4  11      821.63      796.35     46.07 o 
   0   4  11      678.11      627.42     22.79 o 
   1   4  11      841.59      821.14     40.22 o 
   2   4  11      145.16      155.78     17.96 o 
   3   4  11     1831.33     1791.70     89.22 o 
   4   4  11       17.48       30.57      7.36 o 
   5   4  11      895.09      867.42     61.90 o 
   6   4  11      994.84      968.41     42.40 o 
   7   4  11      374.73      350.31     27.35 o 
   8   4  11       87.85       81.19     16.89 o 
   9   4  11     1072.14     1109.06     51.83 o 
  10   4  11      169.84      192.34     26.20 o 
  11   4  11      262.95      293.84     32.03 o 
  12   4  11        2.39        8.81     20.35 o 
  13   4  11       14.64       10.52     23.17 o 
  -9   5  11       49.42       29.93     21.38 o 
  -8   5  11       94.04       94.90     23.21 o 
  -7   5  11       24.01       30.94     15.18 o 
  -6   5  11      927.42      899.24    123.30 o 
  -5   5  11       13.90       27.36     13.37 o 
  -4   5  11      230.76      241.14     24.87 o 
  -3   5  11        2.07        3.03      7.74 o 
  -2   5  11       15.48        8.75      8.42 o 
  -1   5  11        4.93        4.62      7.59 o 
   0   5  11      870.26      871.12     45.97 o 
   1   5  11     1503.29     1423.42     40.72 o 
   2   5  11       15.69       24.50      9.10 o 
   3   5  11       19.10        9.83      5.58 o 
   4   5  11       19.52       18.93      6.88 o 
   5   5  11       17.34       10.48      7.97 o 
   6   5  11      265.29      276.26     23.99 o 
   7   5  11     1033.95     1065.02     63.02 o 
   8   5  11      190.16      145.89     20.59 o 
   9   5  11      333.24      314.52     29.40 o 
  10   5  11       64.92       97.47     32.23 o 
  11   5  11      108.20      107.22     34.89 o 
  12   5  11       16.18       21.46     22.66 o 
  -9   6  11        0.12       -2.03     15.36 o 
  -8   6  11      349.70      375.31     77.55 o 
  -7   6  11        0.11       -2.26     10.04 o 
  -6   6  11        1.32       -4.45     11.00 o 
  -5   6  11       54.98       39.37     15.27 o 
  -4   6  11      192.31      209.29     41.21 o 
  -3   6  11        9.89       10.96     10.12 o 
  -2   6  11        1.45        4.85      9.18 o 
  -1   6  11        0.13       -1.97      7.76 o 
   0   6  11       87.31       64.00     10.49 o 
   1   6  11      778.72      704.52     58.41 o 
   2   6  11        4.69        2.68      5.34 o 
   3   6  11        3.02        3.60      5.25 o 
   4   6  11      643.36      585.32     49.63 o 
   5   6  11       23.44       27.69      8.70 o 
   6   6  11       14.00       19.72     10.10 o 
   7   6  11        2.31        2.18      8.56 o 
   8   6  11       19.46        3.51     12.40 o 
  10   6  11        2.60       -4.53     13.00 o 
  11   6  11        2.02       -3.85     17.36 o 
  12   6  11        3.04        1.11     19.49 o 
  -8   7  11       57.51       55.00     21.97 o 
  -7   7  11       44.69       58.38     20.45 o 
  -6   7  11       43.13       31.89     15.59 o 
  -5   7  11      107.35       92.62     21.13 o 
  -4   7  11        4.58       -0.53      9.30 o 
  -3   7  11        0.91        3.94      9.26 o 
  -2   7  11      127.85      149.34     20.71 o 
  -1   7  11      202.55      248.45     24.54 o 
   0   7  11      700.60      756.59     79.86 o 
   1   7  11       55.62       63.29     11.55 o 
   2   7  11      348.41      374.35     23.94 o 
   3   7  11      100.09      107.64     12.98 o 
   4   7  11        2.28        2.88      6.37 o 
   5   7  11      242.52      278.49     19.31 o 
   6   7  11       90.12       63.19     22.74 o 
   7   7  11     1182.63     1230.30     79.09 o 
   8   7  11       15.46       17.78     16.33 o 
   9   7  11       45.38       48.14     22.74 o 
  10   7  11        5.71        5.04     16.84 o 
  -7   8  11       36.21       28.19     18.14 o 
  -6   8  11       75.22       99.82     25.11 o 
  -5   8  11       16.11       16.33     13.35 o 
  -4   8  11       44.79       43.40     16.95 o 
  -3   8  11       33.51       34.75     14.50 o 
  -2   8  11      240.01      307.84     28.98 o 
  -1   8  11      159.27      168.75     21.64 o 
   0   8  11        0.90        8.10      9.21 o 
   1   8  11       24.04       18.59     10.64 o 
   2   8  11      115.08      107.46     13.91 o 
   3   8  11      277.26      282.55     25.33 o 
   4   8  11       87.10      102.30     17.98 o 
   5   8  11      776.07      846.34     91.96 o 
   6   8  11      147.93      130.31     29.41 o 
   7   8  11      296.63      311.74     43.52 o 
   8   8  11       84.32       90.29     29.75 o 
   9   8  11      548.92      553.12     60.79 o 
  10   8  11       26.91       20.44     21.72 o 
  11   8  11      145.03       68.40     31.98 o 
  -6   9  11      354.83      396.64     81.57 o 
  -5   9  11       14.27       15.83     14.72 o 
  -4   9  11      468.70      495.01     61.31 o 
  -3   9  11        7.10       12.18     12.93 o 
  -2   9  11       90.80       88.48     20.52 o 
  -1   9  11        1.92        3.68     10.01 o 
   0   9  11      152.69      174.48     22.64 o 
   1   9  11      241.60      287.63     39.84 o 
   2   9  11      152.62      131.85     19.81 o 
   3   9  11       54.08       36.54     13.45 o 
   4   9  11      514.24      486.31     67.76 o 
   5   9  11      143.23      152.88     21.95 o 
   6   9  11        5.36       11.44     11.61 o 
   7   9  11      181.36      184.00     37.28 o 
   8   9  11      114.35      145.78     34.29 o 
   9   9  11      208.20      228.38     44.38 o 
  10   9  11      187.21      277.20     49.42 o 
  -6  10  11       64.80       86.44     37.11 o 
  -5  10  11       78.94       86.35     24.63 o 
  -4  10  11      232.32      229.17     46.56 o 
  -3  10  11        0.37      -10.03     12.78 o 
  -2  10  11       81.93      103.51     22.14 o 
  -1  10  11       10.11        1.45     15.99 o 
   0  10  11       19.38       26.93     21.20 o 
   1  10  11       29.47       19.58     16.59 o 
   2  10  11      144.68      151.77     32.92 o 
   3  10  11       10.94       14.42     12.45 o 
   4  10  11        0.79       -1.49      8.89 o 
   5  10  11       48.62       33.97     15.17 o 
   6  10  11      221.45      236.42     38.56 o 
   7  10  11      108.67      115.94     34.80 o 
   8  10  11       55.04       46.26     27.53 o 
   9  10  11       17.21       12.65     21.46 o 
  -3  11  11       98.87       84.13     32.83 o 
  -2  11  11      113.03      115.09     36.42 o 
  -1  11  11        3.38        1.80     17.70 o 
   0  11  11       12.98       18.21     20.35 o 
   1  11  11       72.68       98.58     33.35 o 
   2  11  11       51.22       69.09     29.41 o 
   3  11  11       49.21       53.78     27.02 o 
   4  11  11       96.93      104.66     31.21 o 
   5  11  11        8.32       17.10     13.39 o 
   6  11  11        3.76       11.08     13.59 o 
   7  11  11       21.56       17.02     19.49 o 
   8  11  11        9.65        7.01     18.81 o 
  -1  12  11       57.20       51.90     30.10 o 
   0  12  11        8.17       12.74     21.12 o 
   1  12  11        0.36        1.80     19.58 o 
   2  12  11        3.97       15.31     20.18 o 
   3  12  11       62.30       54.72     26.76 o 
   4  12  11       21.78       37.45     26.59 o 
   5  12  11       22.24       28.38     18.27 o 
   6  12  11       57.24       44.78     21.55 o 
   7  12  11        0.35       15.48     22.49 o 
   3  13  11       38.63       57.37     30.95 o 
   4  13  11      157.54      190.59     44.46 o 
  -3 -11  12      114.24       81.91     37.19 o 
  -5 -10  12       62.97       52.45     21.42 o 
  -4 -10  12        4.74        3.23     15.20 o 
  -3 -10  12       24.69       17.93     16.25 o 
  -2 -10  12       17.26        9.86     15.10 o 
  -1 -10  12       18.46       11.88     19.49 o 
   0 -10  12       35.63       58.23     28.73 o 
   1 -10  12      162.02      170.83     39.50 o 
   2 -10  12      118.42      132.61     38.65 o 
   3 -10  12       23.35       37.45     26.16 o 
   4 -10  12      325.11      346.71     56.43 o 
   5 -10  12       16.35       25.31     27.96 o 
  -7  -9  12        1.10        0.34     18.55 o 
  -6  -9  12       32.20       33.42     17.84 o 
  -5  -9  12      202.70      186.03     28.84 o 
  -4  -9  12       51.11       46.44     18.17 o 
  -3  -9  12        8.04       11.22     13.96 o 
  -2  -9  12       43.86       22.47     14.89 o 
  -1  -9  12        6.27        9.66     17.02 o 
   0  -9  12      153.71      197.85     38.82 o 
   1  -9  12       27.96       26.16     20.69 o 
   2  -9  12      117.70      119.02     34.97 o 
   3  -9  12       54.63       40.61     25.82 o 
   4  -9  12       11.42        4.96     20.69 o 
   5  -9  12        4.68        7.78     19.84 o 
   6  -9  12      181.06      196.74     45.23 o 
  -8  -8  12       26.63        3.76     20.95 o 
  -7  -8  12      124.70      143.56     28.29 o 
  -6  -8  12      334.14      350.42     35.51 o 
  -5  -8  12        7.41        7.09     12.83 o 
  -4  -8  12      346.66      359.26     34.10 o 
  -3  -8  12       25.91       16.93     13.24 o 
  -2  -8  12       17.67       22.32     13.19 o 
  -1  -8  12       45.90       55.44     17.60 o 
   0  -8  12      221.10      184.60     36.08 o 
   1  -8  12      150.52      136.03     36.42 o 
   2  -8  12      141.31      159.21     34.54 o 
   3  -8  12       55.95       52.24     26.25 o 
   4  -8  12       74.74       50.10     25.57 o 
   5  -8  12       10.37       19.58     21.80 o 
   6  -8  12       35.44       31.98     24.62 o 
   7  -8  12       64.93       59.42     29.50 o 
   8  -8  12       35.13       32.92     28.04 o 
  -8  -7  12      247.46      201.27     45.32 o 
  -7  -7  12       13.46        7.57     13.39 o 
  -6  -7  12       28.65       23.39     14.51 o 
  -5  -7  12       15.96       23.85     13.18 o 
  -4  -7  12      393.66      389.21     33.43 o 
  -3  -7  12        9.66       15.15     11.36 o 
  -2  -7  12      994.03     1027.28     49.90 o 
  -1  -7  12        4.71        0.52      9.67 o 
   0  -7  12      462.89      495.15     52.41 o 
   1  -7  12       53.20       60.96     24.03 o 
   2  -7  12      518.38      586.81     56.60 o 
   3  -7  12        0.94        4.10     15.05 o 
   4  -7  12       85.77       93.11     33.00 o 
   5  -7  12        0.15       -1.04     11.18 o 
   6  -7  12      410.12      403.02     74.26 o 
   7  -7  12       60.55       64.29     20.25 o 
   8  -7  12       21.14       33.67     18.77 o 
  -9  -6  12       21.43       34.20     28.90 o 
  -8  -6  12       19.41       14.54     23.17 o 
  -7  -6  12       79.86      109.96     22.78 o 
  -6  -6  12      194.31      193.61     25.03 o 
  -5  -6  12       23.24       19.31     12.36 o 
  -4  -6  12      257.69      273.19     27.49 o 
  -3  -6  12      237.35      253.45     33.60 o 
  -2  -6  12      602.86      612.46     37.02 o 
  -1  -6  12      198.77      202.61     22.54 o 
   0  -6  12      673.55      643.40     36.25 o 
   1  -6  12        0.39       -0.17     11.20 o 
   2  -6  12      722.22      711.31     59.85 o 
   3  -6  12       40.03       49.62     14.77 o 
   4  -6  12     1094.28     1055.37     60.02 o 
   5  -6  12       37.93       24.45     13.54 o 
   6  -6  12       32.56       47.23     16.59 o 
   7  -6  12      236.64      229.64     43.61 o 
   8  -6  12      109.63       93.51     26.33 o 
   9  -6  12        6.53        9.34     14.60 o 
  -9  -5  12        7.16        0.86     20.18 o 
  -8  -5  12       51.95       78.75     30.87 o 
  -7  -5  12       70.77       71.91     28.04 o 
  -6  -5  12        0.11        3.15     10.16 o 
  -5  -5  12      450.34      417.18     31.99 o 
  -4  -5  12       26.93       35.19     13.12 o 
  -3  -5  12      112.33      112.70     17.83 o 
  -2  -5  12       21.53       14.02      9.36 o 
  -1  -5  12      399.64      374.81     27.29 o 
   0  -5  12     2579.13     2509.18     51.57 o 
   1  -5  12       56.70       65.77     15.06 o 
   2  -5  12      978.23      984.96     46.90 o 
   3  -5  12       73.79      107.55     18.06 o 
   4  -5  12       29.79       25.77     14.45 o 
   5  -5  12      351.46      408.39     32.19 o 
   6  -5  12      217.06      223.11     25.69 o 
   7  -5  12       19.74       12.17     12.32 o 
   8  -5  12       68.32       64.79     19.58 o 
   9  -5  12      388.94      380.62     42.67 o 
  10  -5  12        6.96        2.57     18.64 o 
 -10  -4  12       22.83       44.72     26.33 o 
  -9  -4  12        4.76      -11.37     15.56 o 
  -8  -4  12        0.45       10.52     17.27 o 
  -7  -4  12       21.31       10.17     17.10 o 
  -6  -4  12      807.47      796.36     42.36 o 
  -5  -4  12      127.04      146.04     27.02 o 
  -4  -4  12      125.90      132.43     18.01 o 
  -3  -4  12      133.26      139.59     22.19 o 
  -2  -4  12      352.91      343.99     19.83 o 
  -1  -4  12       25.76       27.19      8.13 o 
   0  -4  12        7.48        3.67      5.50 o 
   1  -4  12      294.39      305.88     51.86 o 
   2  -4  12       13.33        3.04      7.52 o 
   3  -4  12      142.71      127.65     17.87 o 
   4  -4  12        0.71       -1.64      7.19 o 
   5  -4  12        2.57        0.69      8.61 o 
   6  -4  12       18.90        2.99      9.41 o 
   7  -4  12      622.46      686.72     48.39 o 
   8  -4  12       32.50       31.66     15.12 o 
   9  -4  12      225.23      244.71     30.12 o 
  10  -4  12      214.97      244.59     31.99 o 
 -10  -3  12       10.23       15.65     22.23 o 
  -9  -3  12      112.10      101.66     33.60 o 
  -8  -3  12      221.03      188.62     36.34 o 
  -7  -3  12        0.30        0.94     14.71 o 
  -6  -3  12        3.18        5.99     14.96 o 
  -5  -3  12        5.35        7.21      7.04 o 
  -4  -3  12       89.46      100.63     12.86 o 
  -3  -3  12       45.49       47.00     10.07 o 
  -2  -3  12      655.48      634.98     31.40 o 
  -1  -3  12      163.62      186.06     14.71 o 
   0  -3  12      791.49      814.05     27.59 o 
   1  -3  12     3931.57     3852.13    102.81 o 
   2  -3  12       96.58      107.32     15.86 o 
   3  -3  12        0.47       -0.60      6.49 o 
   4  -3  12      100.34       90.92     16.93 o 
   5  -3  12       32.65       17.02      9.69 o 
   6  -3  12      313.08      356.59     29.66 o 
   7  -3  12       17.29       20.81     11.95 o 
   8  -3  12      252.05      282.60     50.49 o 
   9  -3  12        0.10       -6.72      9.47 o 
  10  -3  12       30.32       44.00     20.91 o 
  11  -3  12       19.20        4.66     14.14 o 
 -10  -2  12        2.95       10.35     22.06 o 
  -9  -2  12       73.99       74.90     30.78 o 
  -8  -2  12      184.22      160.23     34.12 o 
  -7  -2  12      455.22      475.39     68.92 o 
  -6  -2  12      100.33       86.14     17.46 o 
  -5  -2  12       14.19        3.58      8.30 o 
  -4  -2  12      238.68      230.93     16.93 o 
  -3  -2  12      654.10      690.46     33.98 o 
  -2  -2  12     2313.18     2377.28     84.67 o 
  -1  -2  12     3515.06     3523.10    132.01 o 
   0  -2  12       24.16       15.93      6.41 o 
   1  -2  12     1581.97     1573.26     43.71 o 
   2  -2  12       15.47        5.83      7.87 o 
   3  -2  12     1173.41     1157.04    110.60 o 
   4  -2  12      467.04      512.88     57.59 o 
   5  -2  12       67.31       98.91     18.08 o 
   6  -2  12       15.48       16.46     10.29 o 
   7  -2  12     1108.37     1068.49     91.45 o 
   8  -2  12        3.86        2.54      9.39 o 
   9  -2  12        9.72        5.82     10.97 o 
  10  -2  12       47.91       37.86     16.89 o 
  11  -2  12       57.00       42.22     18.81 o 
 -10  -1  12      102.47      134.84     40.87 o 
  -9  -1  12       17.68        8.56     13.19 o 
  -8  -1  12      311.67      309.22     44.46 o 
  -7  -1  12        5.87        8.22     11.03 o 
  -6  -1  12      129.45      139.84     20.04 o 
  -5  -1  12      435.91      478.31     45.44 o 
  -4  -1  12        0.39        2.90      5.96 o 
  -3  -1  12      637.52      654.88     53.64 o 
  -2  -1  12      696.63      635.42     65.06 o 
  -1  -1  12      974.28      989.48     70.32 o 
   0  -1  12      319.87      342.35     22.55 o 
   1  -1  12     1390.26     1352.55     31.20 o 
   2  -1  12      158.08      152.29     16.83 o 
   3  -1  12     2774.31     2715.05     88.50 o 
   4  -1  12       23.50       22.07      9.28 o 
   5  -1  12     1464.31     1560.64    126.33 o 
   6  -1  12      269.73      243.36     24.80 o 
   7  -1  12      445.00      449.71     65.50 o 
   8  -1  12       39.77       51.99     15.75 o 
   9  -1  12      370.95      369.58     32.66 o 
  10  -1  12      169.28      171.78     28.69 o 
  11  -1  12       11.36       22.80     15.50 o 
  12  -1  12        0.11       -7.85     13.18 o 
 -10   0  12      247.54      288.28     50.75 o 
  -9   0  12       13.35       25.41     20.05 o 
  -8   0  12        3.04       -6.30     10.00 o 
  -7   0  12        0.44       -1.61      9.91 o 
  -6   0  12       50.44       46.35     14.75 o 
  -5   0  12        1.12        3.62      8.48 o 
  -4   0  12      571.49      552.35     54.29 o 
  -3   0  12       14.11       12.93      6.10 o 
  -2   0  12      143.73      104.53     16.29 o 
  -1   0  12       92.72      101.87     13.09 o 
   0   0  12      125.90      145.02     11.72 o 
   1   0  12     1315.46     1313.03     43.50 o 
   2   0  12      181.13      222.11     18.96 o 
   3   0  12      607.03      579.54     30.38 o 
   4   0  12     2967.95     2902.27    183.10 o 
   5   0  12     1853.66     1847.21     58.01 o 
   6   0  12       24.68       17.93      9.86 o 
   7   0  12      587.18      613.43     42.37 o 
   8   0  12       93.55       77.82     17.74 o 
   9   0  12      286.77      269.52     28.58 o 
  10   0  12      276.54      317.16     31.89 o 
  11   0  12       47.26       45.46     18.12 o 
  12   0  12       29.84       40.59     19.77 o 
 -11   1  12        0.31        2.82     22.74 o 
 -10   1  12       62.02       55.07     19.71 o 
  -9   1  12        0.95        5.45     12.03 o 
  -8   1  12      345.14      364.20     68.87 o 
  -7   1  12        5.57       -3.74     10.06 o 
  -6   1  12       71.31       76.88     17.08 o 
  -5   1  12      355.49      345.96     38.52 o 
  -4   1  12       16.26       17.32      9.96 o 
  -3   1  12       29.04       12.81      8.89 o 
  -2   1  12       57.34       46.35      8.28 o 
  -1   1  12       22.03       12.31      5.73 o 
   0   1  12        9.60       10.64      5.13 o 
   1   1  12      180.77      185.05     12.38 o 
   2   1  12     1280.09     1240.65     97.26 o 
   3   1  12      101.30       87.58     13.03 o 
   4   1  12      336.86      313.85     23.84 o 
   5   1  12       31.44       33.86     10.77 o 
   6   1  12      961.68      851.49     41.29 o 
   7   1  12      388.35      379.06     44.63 o 
   8   1  12      155.36      155.54     21.64 o 
   9   1  12       26.05       17.33     11.73 o 
  10   1  12       25.93       14.03     12.85 o 
  11   1  12       11.73       18.43     14.92 o 
  12   1  12      214.26      258.70     33.65 o 
  13   1  12        5.31        4.79     23.17 o 
 -10   2  12       20.95       14.90     16.25 o 
  -9   2  12       29.07       29.29     15.96 o 
  -8   2  12       47.35       50.61     17.88 o 
  -7   2  12       84.14       89.74     19.80 o 
  -6   2  12       18.31       13.31     10.57 o 
  -5   2  12       19.39       22.37     11.85 o 
  -4   2  12      318.58      291.01     24.97 o 
  -3   2  12     1102.44     1034.27    163.61 o 
  -2   2  12       78.40       65.91     13.39 o 
  -1   2  12      492.67      504.41     27.70 o 
   0   2  12      440.87      475.56     36.22 o 
   1   2  12     1195.65     1214.63     64.31 o 
   2   2  12      552.62      475.99     18.52 o 
   3   2  12      831.31      832.59     35.64 o 
   4   2  12     1186.49     1093.56     42.29 o 
   5   2  12      851.76      778.33     37.39 o 
   6   2  12      207.57      188.36     21.07 o 
   7   2  12      712.78      733.61     39.60 o 
   8   2  12       90.93       74.20     16.88 o 
   9   2  12       38.73       47.77     15.70 o 
  10   2  12        1.14       -2.14     10.18 o 
  11   2  12       15.87        9.85     12.86 o 
  12   2  12      159.12      183.39     28.50 o 
  13   2  12       47.41       60.75     23.19 o 
 -10   3  12        5.28       -4.09     13.40 o 
  -9   3  12        8.67       29.96     17.27 o 
  -8   3  12       26.86       26.92     15.55 o 
  -7   3  12       10.06        3.43     10.59 o 
  -6   3  12        4.96        3.01      9.29 o 
  -5   3  12        3.38        5.83      9.36 o 
  -4   3  12       23.67       25.25     11.03 o 
  -3   3  12       52.79       36.81     15.95 o 
  -2   3  12     2965.44     2937.62    290.15 o 
  -1   3  12     1741.45     1806.56     89.77 o 
   0   3  12     1083.55     1036.32     29.07 o 
   1   3  12      440.91      456.50     19.67 o 
   2   3  12     1360.30     1329.22     32.16 o 
   3   3  12     2155.42     2035.69     78.39 o 
   4   3  12      432.93      457.63     29.24 o 
   5   3  12     1995.24     1940.84     77.81 o 
   6   3  12      116.23      103.43     16.26 o 
   7   3  12      460.51      423.34     30.62 o 
   8   3  12      218.55      224.22     24.45 o 
   9   3  12      350.27      377.54     37.92 o 
  10   3  12       33.60       21.08     13.34 o 
  11   3  12       31.53       16.03     16.54 o 
  12   3  12        0.65       -3.22     13.52 o 
  13   3  12       16.49       25.14     27.79 o 
  -9   4  12       76.45       83.14     23.13 o 
  -8   4  12       14.73        5.46     13.12 o 
  -7   4  12       51.89       75.55     20.48 o 
  -6   4  12      632.94      642.56     62.25 o 
  -5   4  12       32.52       19.90     11.96 o 
  -4   4  12      762.73      758.79     60.92 o 
  -3   4  12      225.01      225.45     44.46 o 
  -2   4  12      234.92      227.25     24.75 o 
  -1   4  12       27.88       21.14      9.33 o 
   0   4  12     1556.25     1499.35     66.62 o 
   1   4  12     2325.81     2221.95     80.96 o 
   2   4  12      503.68      490.57     22.30 o 
   3   4  12      340.18      311.05     17.03 o 
   4   4  12     1799.16     1720.43    126.59 o 
   5   4  12       16.11       12.53      8.43 o 
   6   4  12      170.60      186.09     27.23 o 
   7   4  12      469.85      432.10     31.13 o 
   8   4  12       47.51       53.97     15.58 o 
   9   4  12      111.50      102.98     30.31 o 
  10   4  12      186.74      186.12     25.22 o 
  11   4  12        0.55       -6.50     10.08 o 
  12   4  12       44.08       26.25     23.77 o 
  -9   5  12       84.69       86.61     29.07 o 
  -8   5  12      136.21      136.13     27.41 o 
  -7   5  12       68.36       46.01     16.83 o 
  -6   5  12       15.38        3.55     10.16 o 
  -5   5  12      520.89      500.65     61.82 o 
  -4   5  12      455.20      433.29     32.75 o 
  -3   5  12      572.70      598.35     75.80 o 
  -2   5  12       16.19       14.44     10.17 o 
  -1   5  12      266.58      249.91     22.30 o 
   0   5  12      571.14      551.60     23.24 o 
   1   5  12       38.24       36.02      8.54 o 
   2   5  12     1423.38     1410.22     55.86 o 
   3   5  12       38.53       33.58      8.30 o 
   4   5  12       48.08       45.12      9.30 o 
   5   5  12       71.26       52.31     13.23 o 
   6   5  12       90.89      120.48     18.22 o 
   7   5  12       46.30       63.66     15.49 o 
   8   5  12       25.97       20.57     12.36 o 
   9   5  12       66.33       48.51     15.82 o 
  10   5  12      189.85      190.59     37.71 o 
  11   5  12      282.79      244.11     45.15 o 
  12   5  12       33.59       64.64     32.06 o 
  -8   6  12        5.26        6.65     14.88 o 
  -7   6  12      136.95      148.45     25.15 o 
  -6   6  12       13.96       16.11     12.18 o 
  -5   6  12        7.38        9.85     11.80 o 
  -4   6  12      149.99      149.26     23.13 o 
  -3   6  12      180.19      147.57     20.91 o 
  -2   6  12      155.54      138.14     21.72 o 
  -1   6  12      933.21      923.26     50.32 o 
   0   6  12      751.13      714.46     36.54 o 
   1   6  12     1456.89     1461.99     76.01 o 
   2   6  12      272.90      248.95     17.49 o 
   3   6  12       15.47        9.48      6.62 o 
   4   6  12       20.60       14.93      7.17 o 
   5   6  12      246.05      255.41     36.17 o 
   6   6  12       48.20       47.18     14.20 o 
   7   6  12      391.79      346.45     28.79 o 
   9   6  12      216.48      188.88     35.91 o 
  10   6  12      104.89      106.37     33.94 o 
  11   6  12      169.14      166.90     39.07 o 
  12   6  12       21.73        8.64     21.89 o 
  -8   7  12       36.94       60.31     22.66 o 
  -7   7  12        6.24        9.35     15.95 o 
  -6   7  12      122.95      118.93     44.89 o 
  -5   7  12        0.34        9.17     12.03 o 
  -4   7  12       31.61       28.89     14.54 o 
  -3   7  12      129.67      153.20     21.96 o 
  -2   7  12      537.56      550.31     36.21 o 
  -1   7  12      460.53      478.69     49.25 o 
   0   7  12      498.69      525.28     33.24 o 
   1   7  12       14.83       16.27      7.72 o 
   2   7  12     1231.94     1232.16     37.82 o 
   3   7  12       33.62       35.98      9.66 o 
   4   7  12      149.00      152.67     15.39 o 
   5   7  12        0.97        3.81      7.80 o 
   6   7  12      510.93      439.83     47.97 o 
   7   7  12        2.05        4.36     13.00 o 
   8   7  12      907.73      855.54     70.80 o 
   9   7  12      118.24      104.57     32.92 o 
  11   7  12       49.03       33.09     25.65 o 
  -7   8  12      140.64      133.78     28.92 o 
  -6   8  12       76.97       72.55     22.48 o 
  -5   8  12        0.82       -4.56     11.60 o 
  -4   8  12      411.09      447.39     60.11 o 
  -3   8  12        4.99        9.81     11.44 o 
  -2   8  12      489.39      512.02     89.01 o 
  -1   8  12       37.45       52.71     16.44 o 
   0   8  12      254.59      309.15     27.87 o 
   1   8  12       14.98       16.65     10.81 o 
   2   8  12      122.29      117.16     14.48 o 
   3   8  12      221.75      223.38     18.77 o 
   4   8  12     1330.12     1330.68    240.86 o 
   5   8  12       30.87       29.63     12.73 o 
   6   8  12      486.82      429.31     48.65 o 
   7   8  12      184.55      170.07     35.31 o 
   8   8  12      148.35      121.76     34.37 o 
   9   8  12        3.02       -5.30     15.31 o 
  10   8  12      136.30      196.83     41.64 o 
  -6   9  12       36.48       24.86     23.77 o 
  -5   9  12      179.17      229.60     31.72 o 
  -4   9  12      104.74      115.02     25.40 o 
  -3   9  12       47.79       71.95     20.61 o 
  -2   9  12        8.73        5.63     11.73 o 
  -1   9  12       83.34       98.89     20.87 o 
   0   9  12       38.47       31.92     14.39 o 
   1   9  12      207.20      176.73     31.64 o 
   2   9  12      409.11      391.60     45.23 o 
   3   9  12      146.18      163.06     22.00 o 
   4   9  12       88.28       87.74     19.01 o 
   5   9  12      529.11      553.04     61.18 o 
   6   9  12      196.61      165.19     34.20 o 
   7   9  12       10.61        2.39     15.65 o 
   8   9  12       95.72       72.59     27.62 o 
   9   9  12       17.30       20.01     21.12 o 
  10   9  12       47.03       17.27     23.00 o 
  -5  10  12        2.72       -5.93     13.99 o 
  -4  10  12      159.88      173.98     43.39 o 
  -3  10  12       57.75       49.54     18.85 o 
  -2  10  12       17.78        4.28     13.64 o 
  -1  10  12        3.28        1.37     15.56 o 
   0  10  12        1.88        6.41     15.22 o 
   1  10  12       13.88        9.23     15.13 o 
   2  10  12       24.00       23.17     20.18 o 
   3  10  12      147.58      114.83     31.81 o 
   4  10  12        1.25        3.59      9.95 o 
   5  10  12       13.23        6.05     10.80 o 
   6  10  12        0.33        7.87     17.19 o 
   7  10  12       55.50       72.16     28.90 o 
   8  10  12       19.18       11.29     19.84 o 
   9  10  12        0.33       -0.17     18.13 o 
  -3  11  12       22.23       40.19     24.71 o 
  -2  11  12       54.19       54.81     27.79 o 
  -1  11  12        4.36       -1.97     18.21 o 
   0  11  12       38.83       44.12     25.14 o 
   1  11  12       79.80       88.84     32.83 o 
   2  11  12       65.54       34.12     24.45 o 
   3  11  12        8.82       16.76     20.61 o 
   4  11  12        4.30       -0.43     12.21 o 
   5  11  12        1.35       -2.55     12.11 o 
   6  11  12       67.71       48.82     27.10 o 
   7  11  12        1.16        5.13     17.70 o 
   8  11  12      125.48       92.17     35.23 o 
  -1  12  12       92.30      100.72     38.48 o 
   0  12  12       44.66       31.98     25.65 o 
   1  12  12       76.29       98.84     34.54 o 
   2  12  12        5.55        4.53     19.75 o 
   3  12  12      273.85      296.61     48.48 o 
   4  12  12      218.12      180.15     41.38 o 
   5  12  12       87.65      121.23     26.92 o 
   6  12  12      126.98       59.34     30.52 o 
  -5 -10  13      137.51      193.15     45.74 o 
  -4 -10  13      123.91       82.85     35.48 o 
  -3 -10  13      132.61      130.57     28.14 o 
  -2 -10  13       17.07       25.48     24.88 o 
  -1 -10  13       84.21       75.24     31.89 o 
   0 -10  13        0.73       -9.66     16.59 o 
   1 -10  13       81.77       74.13     32.83 o 
   2 -10  13        4.45        2.91     19.84 o 
   3 -10  13      364.24      390.92     57.89 o 
  -6  -9  13       17.14       30.34     17.10 o 
  -5  -9  13       62.44       51.45     20.57 o 
  -4  -9  13       82.05       55.39     20.47 o 
  -3  -9  13        0.11       -3.20     11.64 o 
  -2  -9  13       25.48       20.43     16.20 o 
  -1  -9  13       13.00       -2.14     17.36 o 
   0  -9  13        4.22       -7.95     14.45 o 
   1  -9  13      274.68      325.94     51.13 o 
   2  -9  13       51.17       24.37     23.00 o 
   3  -9  13       75.53       60.36     30.10 o 
   4  -9  13      434.35      502.33     61.39 o 
   5  -9  13        2.42        7.18     21.80 o 
   6  -9  13      116.83      123.89     40.10 o 
  -7  -8  13        4.03        5.67     15.30 o 
  -6  -8  13       12.55        8.85     13.22 o 
  -5  -8  13      365.05      357.66     36.27 o 
  -4  -8  13        5.61       20.72     14.62 o 
  -3  -8  13       49.87       41.32     16.74 o 
  -2  -8  13        8.36        3.11     11.45 o 
  -1  -8  13        0.23        1.54     14.96 o 
   0  -8  13       60.74       47.03     25.14 o 
   1  -8  13       21.81       27.96     20.69 o 
   2  -8  13      191.16      196.74     38.48 o 
   3  -8  13       21.03        7.95     17.10 o 
   4  -8  13       10.39       -0.94     15.22 o 
   5  -8  13       13.16       16.25     20.69 o 
   6  -8  13      207.53      126.46     38.48 o 
   7  -8  13        2.95       -5.13     20.95 o 
  -8  -7  13        0.46       -5.73     19.49 o 
  -7  -7  13      287.32      299.30     33.79 o 
  -6  -7  13       86.12       90.02     22.86 o 
  -5  -7  13       42.84       54.86     18.05 o 
  -4  -7  13      209.65      237.33     27.87 o 
  -3  -7  13      230.35      244.41     27.61 o 
  -2  -7  13      161.62      163.80     23.55 o 
  -1  -7  13      259.62      270.66     27.85 o 
   0  -7  13        1.73       13.85     16.42 o 
   1  -7  13      311.81      299.77     42.49 o 
   2  -7  13       88.16      120.82     32.92 o 
   3  -7  13      268.51      262.15     41.55 o 
   4  -7  13       15.81       12.23     17.70 o 
   5  -7  13        3.99       -8.31     10.58 o 
   6  -7  13       46.03       61.10     19.40 o 
   7  -7  13      194.35      199.32     29.35 o 
   8  -7  13      147.54      133.24     49.46 o 
  -8  -6  13       90.56       88.24     35.65 o 
  -7  -6  13       75.51       89.69     33.43 o 
  -6  -6  13       17.48       20.02     12.99 o 
  -5  -6  13      292.14      325.13     42.45 o 
  -4  -6  13        3.29       -1.42      9.52 o 
  -3  -6  13       78.81       77.61     17.66 o 
  -2  -6  13      336.61      370.09     30.57 o 
  -1  -6  13      405.32      481.10     33.43 o 
   0  -6  13       21.67       15.48     14.96 o 
   1  -6  13      337.01      331.49     42.49 o 
   2  -6  13       18.94       18.81     11.74 o 
   3  -6  13      225.29      227.52     24.90 o 
   4  -6  13      101.81       83.21     19.34 o 
   5  -6  13      447.07      476.50     36.48 o 
   6  -6  13       60.74       42.34     16.56 o 
   7  -6  13       21.35       25.74     15.78 o 
   8  -6  13        8.42       13.13     15.22 o 
   9  -6  13        1.52        8.75     14.76 o 
  -9  -5  13        7.41        7.87     21.38 o 
  -8  -5  13       11.64       23.68     23.94 o 
  -7  -5  13        0.78       -0.26     17.10 o 
  -6  -5  13      171.76      163.41     23.58 o 
  -5  -5  13      100.35      106.28     22.53 o 
  -4  -5  13      254.93      282.81     27.53 o 
  -3  -5  13       33.67       22.77     10.88 o 
  -2  -5  13       81.24       99.09     17.29 o 
  -1  -5  13       61.37       59.60     14.79 o 
   0  -5  13      159.12      171.44     19.86 o 
   1  -5  13      807.79      767.04     39.08 o 
   2  -5  13       88.79      110.64     17.93 o 
   3  -5  13      398.34      389.16     34.54 o 
   4  -5  13      680.17      682.00     61.95 o 
   5  -5  13        1.83        5.30     10.71 o 
   6  -5  13      256.18      245.43     36.17 o 
   7  -5  13       16.34       14.78     14.23 o 
   8  -5  13      115.94      121.76     25.45 o 
   9  -5  13       32.41       23.18     16.50 o 
  10  -5  13       76.90       65.84     32.49 o 
  -9  -4  13       63.26       58.40     28.81 o 
  -8  -4  13      163.04      166.47     38.31 o 
  -7  -4  13       41.90       47.37     23.86 o 
  -6  -4  13       32.70       49.25     23.60 o 
  -5  -4  13      343.22      326.28     37.28 o 
  -4  -4  13       42.54       34.32     12.95 o 
  -3  -4  13      447.73      410.05     29.14 o 
  -2  -4  13      326.52      329.88     20.26 o 
  -1  -4  13      237.66      252.61     21.75 o 
   0  -4  13      359.87      336.67     20.00 o 
   1  -4  13      922.95      958.15     63.66 o 
   2  -4  13      630.62      634.15     81.23 o 
   3  -4  13        0.64        4.09      7.61 o 
   4  -4  13        2.29       -2.58      7.78 o 
   5  -4  13       96.33      115.22     30.35 o 
   6  -4  13      549.11      490.69     56.82 o 
   7  -4  13       39.41       44.38     16.07 o 
   8  -4  13      474.69      505.89     40.32 o 
   9  -4  13      349.71      414.10     52.50 o 
  10  -4  13      144.01      175.61     74.39 o 
 -10  -3  13       36.52       12.83     22.83 o 
  -9  -3  13       52.14       88.24     32.15 o 
  -8  -3  13        2.27       -0.86     14.36 o 
  -7  -3  13      479.60      487.28     54.04 o 
  -6  -3  13      262.74      209.57     35.31 o 
  -5  -3  13      283.86      290.45     29.75 o 
  -4  -3  13     1118.73     1175.47     59.04 o 
  -3  -3  13      516.44      541.15     35.07 o 
  -2  -3  13       10.78        6.89      8.20 o 
  -1  -3  13      793.98      788.89     28.99 o 
   0  -3  13      756.05      738.09     27.15 o 
   1  -3  13      537.76      544.87     53.48 o 
   2  -3  13     1183.15     1142.05     69.30 o 
   3  -3  13      144.83      149.22     18.67 o 
   4  -3  13        7.14        9.60      8.87 o 
   5  -3  13        6.03        2.00      8.38 o 
   6  -3  13       97.34       72.00     17.42 o 
   7  -3  13      821.69      807.16     64.77 o 
   8  -3  13      196.07      213.19     27.27 o 
   9  -3  13      464.83      465.05     39.65 o 
  10  -3  13        7.65        0.50     13.21 o 
  11  -3  13      178.43      271.30     49.85 o 
 -10  -2  13        1.39       -2.91     17.36 o 
  -9  -2  13        0.10        3.16     17.44 o 
  -8  -2  13      320.89      283.10     43.86 o 
  -7  -2  13       20.77       15.05     17.87 o 
  -6  -2  13      322.28      327.90     55.23 o 
  -5  -2  13      628.92      584.14    103.46 o 
  -4  -2  13      195.58      200.48     16.64 o 
  -3  -2  13     1129.95     1127.25     58.10 o 
  -2  -2  13     1169.46     1241.74     57.14 o 
  -1  -2  13      711.28      682.16     30.24 o 
   0  -2  13     2752.38     2803.92    107.25 o 
   1  -2  13      650.62      624.01     32.51 o 
   2  -2  13     1027.26     1051.72     98.11 o 
   3  -2  13       27.60       16.24      8.88 o 
   4  -2  13        0.83        2.81      7.00 o 
   5  -2  13      191.27      199.85     22.00 o 
   6  -2  13       44.12       31.66     12.57 o 
   7  -2  13      156.51      146.60     21.10 o 
   8  -2  13      284.68      297.56     34.41 o 
   9  -2  13      261.94      247.30     28.92 o 
  10  -2  13       65.74       82.34     22.34 o 
  11  -2  13       83.24       85.35     24.09 o 
 -10  -1  13      131.98      112.78     36.51 o 
  -9  -1  13       35.39       23.00     21.63 o 
  -8  -1  13        1.59       -4.09     10.95 o 
  -7  -1  13       28.17       24.64     13.68 o 
  -6  -1  13      102.48      133.97     20.06 o 
  -5  -1  13      303.29      288.69     35.78 o 
  -4  -1  13      669.05      644.41     44.20 o 
  -3  -1  13      215.69      243.05     22.52 o 
  -2  -1  13     2273.97     2279.78    118.38 o 
  -1  -1  13      391.91      390.37     19.68 o 
   0  -1  13     1058.75     1038.84     43.11 o 
   1  -1  13       19.60       21.34      6.21 o 
   2  -1  13      226.24      229.59     42.62 o 
   3  -1  13      617.43      623.66     43.78 o 
   4  -1  13     2423.48     2504.89    153.48 o 
   5  -1  13       23.89       38.77     12.17 o 
   6  -1  13      348.80      360.38     32.79 o 
   7  -1  13       19.44       10.99     10.03 o 
   8  -1  13       31.03       24.64     12.84 o 
   9  -1  13       38.78       21.54     13.67 o 
  10  -1  13       13.02       11.43     13.69 o 
  11  -1  13      143.65      191.93     28.59 o 
  12  -1  13        3.06        5.81     20.44 o 
 -10   0  13        5.97        6.88     16.07 o 
  -9   0  13      153.60      169.21     28.26 o 
  -8   0  13        3.65        5.48     11.41 o 
  -7   0  13       28.04       18.36     13.23 o 
  -6   0  13       13.34        6.07     10.09 o 
  -5   0  13      137.00      142.05     33.65 o 
  -4   0  13      510.31      507.69     55.88 o 
  -3   0  13       37.43       29.44     11.30 o 
  -2   0  13        1.00       -1.69      4.16 o 
  -1   0  13       44.73       45.43      8.86 o 
   0   0  13        1.14        6.84      4.71 o 
   1   0  13      213.71      199.33     15.64 o 
   2   0  13     1714.51     1775.27     53.18 o 
   3   0  13      274.16      306.11     23.97 o 
   4   0  13        1.09       10.89     14.19 o 
   5   0  13     1461.38     1360.52     74.00 o 
   6   0  13       20.02       22.60     11.12 o 
   7   0  13       28.89       37.74     13.52 o 
   8   0  13       44.72       46.24     15.53 o 
   9   0  13       38.82       40.08     15.59 o 
  10   0  13        1.18       -3.47     11.06 o 
  11   0  13      128.42      143.40     26.78 o 
  12   0  13       13.98       -1.15     14.32 o 
 -11   1  13        0.04        0.17     26.93 o 
 -10   1  13      123.12      158.25     28.44 o 
  -9   1  13       69.69       95.25     23.00 o 
  -8   1  13        9.66       -5.24     10.67 o 
  -7   1  13      280.74      315.28     42.20 o 
  -6   1  13       72.87       86.52     18.94 o 
  -5   1  13        4.54        5.90      9.73 o 
  -4   1  13      968.28      922.40     67.29 o 
  -3   1  13       63.61       86.94     15.75 o 
  -2   1  13       16.22       11.10      6.05 o 
  -1   1  13       73.02       78.43     10.51 o 
   0   1  13       67.81       53.18      9.07 o 
   1   1  13        5.12        1.08      4.28 o 
   2   1  13      479.19      528.56     29.13 o 
   3   1  13       26.11       21.97      9.11 o 
   4   1  13     1099.07     1034.94     42.83 o 
   5   1  13       12.01       13.37      9.38 o 
   6   1  13      635.26      683.58     38.43 o 
   7   1  13      237.18      242.54     25.23 o 
   8   1  13       36.57       39.48     13.95 o 
   9   1  13      216.08      256.48     28.20 o 
  10   1  13      250.88      282.73     31.28 o 
  11   1  13      234.29      297.55     33.82 o 
  12   1  13       30.27       40.73     18.16 o 
 -10   2  13        0.70        4.93     16.15 o 
  -9   2  13        6.21        2.80     12.61 o 
  -8   2  13      379.23      401.80     54.98 o 
  -7   2  13        2.45       -7.72      9.26 o 
  -6   2  13      719.06      673.23     93.28 o 
  -5   2  13      195.65      181.10     34.97 o 
  -4   2  13      152.22      169.57     36.55 o 
  -3   2  13      854.63      808.68     83.71 o 
  -2   2  13     1379.94     1368.66    184.17 o 
  -1   2  13        0.02        2.45      4.85 o 
   0   2  13      337.74      324.52     17.48 o 
   1   2  13      460.66      455.78     26.61 o 
   2   2  13     3448.48     3167.10    132.21 o 
   3   2  13      189.08      184.16     18.77 o 
   4   2  13      652.30      703.62     35.61 o 
   5   2  13       17.65       12.57      8.61 o 
   6   2  13      155.10      151.00     22.96 o 
   7   2  13       11.80       13.67      9.52 o 
   8   2  13      209.60      220.08     24.85 o 
   9   2  13       18.36       31.68     13.50 o 
  10   2  13       18.37       19.54     12.92 o 
  11   2  13       54.80       54.22     18.90 o 
  12   2  13       83.70      109.90     25.91 o 
 -10   3  13       25.50       53.01     32.75 o 
  -9   3  13      102.88      103.35     25.78 o 
  -8   3  13        0.38       -5.51     10.49 o 
  -7   3  13      248.91      257.46     29.68 o 
  -6   3  13      212.23      193.05     24.77 o 
  -5   3  13       26.25       31.67     13.56 o 
  -4   3  13      392.73      363.57     45.10 o 
  -3   3  13      936.05      855.04     78.83 o 
  -2   3  13      119.53      137.09     17.60 o 
  -1   3  13     2112.52     2095.43    210.89 o 
   0   3  13     2020.28     2081.73    122.55 o 
   1   3  13      553.93      531.56     24.05 o 
   2   3  13      141.52      146.78     15.63 o 
   3   3  13       46.29       47.64     12.48 o 
   4   3  13     2353.50     2245.92     79.77 o 
   5   3  13      270.67      253.98     23.18 o 
   6   3  13      231.01      226.07     33.43 o 
   7   3  13      375.61      351.39     28.98 o 
   8   3  13        7.11        3.33      9.51 o 
   9   3  13       16.33       24.69     13.49 o 
  10   3  13        0.87        3.04     12.06 o 
  11   3  13       71.82       91.88     22.89 o 
  12   3  13       20.16       23.73     17.36 o 
  -9   4  13      157.67      160.47     30.91 o 
  -8   4  13        9.42        2.05     13.08 o 
  -7   4  13       23.44       22.72     14.12 o 
  -6   4  13        3.91        1.24     10.62 o 
  -5   4  13      175.56      188.55     23.50 o 
  -4   4  13      438.10      452.50     35.95 o 
  -3   4  13      195.25      185.66     22.25 o 
  -2   4  13       28.68       29.84     18.94 o 
  -1   4  13     1164.51     1041.36    102.00 o 
   0   4  13      311.15      316.42     20.12 o 
   1   4  13       56.04       60.76     10.13 o 
   2   4  13     1367.15     1298.65     49.20 o 
   3   4  13      152.55      151.97     17.95 o 
   4   4  13        0.06       -1.42      6.25 o 
   5   4  13      489.98      531.52     55.02 o 
   6   4  13       23.56       24.94     11.14 o 
   7   4  13      143.14      145.25     20.28 o 
   8   4  13      107.35      101.15     20.21 o 
   9   4  13      258.97      263.95     29.14 o 
  10   4  13        3.60       -1.03     10.72 o 
  11   4  13       83.20       89.70     22.34 o 
  12   4  13        6.44       17.02     23.51 o 
  -9   5  13       15.37       -2.40     14.23 o 
  -8   5  13        5.66       -1.05     13.63 o 
  -7   5  13       10.20        2.83     13.04 o 
  -6   5  13       29.35       42.06     17.07 o 
  -5   5  13        1.32        1.26     10.18 o 
  -4   5  13      320.16      340.91     48.91 o 
  -3   5  13       36.55       32.67     12.78 o 
  -2   5  13      458.15      449.81     31.36 o 
  -1   5  13        3.18        2.82      7.64 o 
   0   5  13       77.35       85.65     16.08 o 
   1   5  13     1527.05     1483.89     47.28 o 
   2   5  13      371.75      333.24     19.34 o 
   3   5  13      224.09      209.53     16.04 o 
   4   5  13       14.41       16.26      9.24 o 
   5   5  13      126.28      104.65     16.94 o 
   6   5  13      212.30      195.09     21.92 o 
   7   5  13      283.85      281.54     26.58 o 
   8   5  13       14.61       24.76     13.21 o 
   9   5  13      239.31      233.06     27.36 o 
  10   5  13      259.18      247.36     44.72 o 
  11   5  13       75.44       79.18     32.83 o 
  12   5  13      123.71      142.19     41.73 o 
  -8   6  13       29.40       43.39     20.48 o 
  -7   6  13       10.65        3.70     13.92 o 
  -6   6  13      112.65      115.51     39.16 o 
  -5   6  13      289.57      285.20     36.00 o 
  -4   6  13        4.55       -1.17      9.29 o 
  -3   6  13      222.55      217.96     31.51 o 
  -2   6  13       55.00       57.12     15.25 o 
  -1   6  13       32.37       28.71     12.32 o 
   0   6  13       35.85       35.26     12.57 o 
   1   6  13      105.75      120.99     14.53 o 
   2   6  13      368.65      374.24     21.41 o 
   3   6  13       41.66       43.39     10.14 o 
   4   6  13       17.05       16.44     10.25 o 
   5   6  13        0.13        3.85      7.52 o 
   6   6  13       50.29       57.47     14.93 o 
   7   6  13        3.63       -1.50      8.85 o 
   8   6  13      531.92      544.65     56.60 o 
   9   6  13       46.22       41.21     24.54 o 
  10   6  13      113.08      140.05     34.97 o 
  11   6  13       29.29       10.52     20.26 o 
  -7   7  13      207.56      208.27     31.03 o 
  -6   7  13        3.78       -5.79     12.60 o 
  -5   7  13      122.12      119.58     29.41 o 
  -4   7  13       28.42       47.47     16.81 o 
  -3   7  13      116.83      148.23     22.88 o 
  -2   7  13       42.61       40.29     15.41 o 
  -1   7  13      535.06      577.81     58.40 o 
   0   7  13        4.34        2.28      8.70 o 
   1   7  13      748.87      779.79     51.73 o 
   2   7  13      519.95      505.61     25.67 o 
   3   7  13      923.80      986.02     39.76 o 
   4   7  13        3.52       -0.20      6.18 o 
   5   7  13       40.71       49.02     14.39 o 
   6   7  13      101.18       96.19     27.87 o 
   7   7  13      322.61      317.64     44.72 o 
   9   7  13      195.41      190.93     41.04 o 
  10   7  13       69.36       72.42     29.75 o 
  11   7  13        6.40       12.83     21.72 o 
  -6   8  13      211.16      242.03     32.76 o 
  -5   8  13      112.60      123.12     26.81 o 
  -4   8  13       41.06       53.78     18.52 o 
  -3   8  13      162.43      183.98     34.37 o 
  -2   8  13      414.51      412.29     34.04 o 
  -1   8  13      423.34      432.12     54.38 o 
   0   8  13      396.68      418.06     39.55 o 
   1   8  13      624.60      633.74     38.21 o 
   2   8  13       70.15       70.52     16.43 o 
   3   8  13      370.04      372.77     30.03 o 
   4   8  13        0.98        0.65      9.42 o 
   5   8  13      847.57      770.47     61.90 o 
   6   8  13        3.10        5.99     13.85 o 
   7   8  13       67.54       66.52     25.99 o 
   8   8  13       59.59       97.22     32.15 o 
   9   8  13       20.92       25.74     22.74 o 
  -6   9  13        9.23       -1.80     22.06 o 
  -5   9  13        4.03        2.96     14.21 o 
  -4   9  13      412.35      475.62     41.71 o 
  -3   9  13      142.77      180.26     26.68 o 
  -2   9  13      139.91      136.06     44.20 o 
  -1   9  13       13.52       15.66     12.70 o 
   0   9  13      164.67      168.07     23.40 o 
   1   9  13      109.19      118.80     21.01 o 
   2   9  13       49.95       51.22     23.77 o 
   3   9  13      297.27      272.87     27.25 o 
   4   9  13      117.14      132.17     21.17 o 
   5   9  13      204.50      178.02     33.69 o 
   6   9  13      118.49      117.57     33.94 o 
   7   9  13       75.81       57.63     26.76 o 
   8   9  13        0.75       -8.21     15.31 o 
   9   9  13        0.12        4.19     18.30 o 
  -5  10  13       14.98       10.17     25.57 o 
  -4  10  13       77.41       60.47     22.14 o 
  -3  10  13        1.52       -3.88     13.81 o 
  -2  10  13       22.62       14.35     14.45 o 
  -1  10  13       52.09       55.49     25.14 o 
   0  10  13        9.60        9.49     16.25 o 
   1  10  13       18.04       39.16     23.68 o 
   2  10  13       38.56       42.32     21.80 o 
   3  10  13        6.67       -3.59     16.07 o 
   4  10  13       17.15        9.42     11.91 o 
   5  10  13       98.84       86.02     30.18 o 
   6  10  13       15.99        9.83     17.36 o 
   7  10  13        8.97        4.10     17.53 o 
   8  10  13      119.44      123.64     37.54 o 
  -2  11  13        7.87       22.15     24.28 o 
  -1  11  13       16.15       17.02     23.00 o 
   0  11  13        1.91        3.33     19.58 o 
   1  11  13        8.83        4.79     17.87 o 
   2  11  13      136.18      115.77     35.14 o 
   3  11  13      139.91      133.21     36.42 o 
   4  11  13        5.61       11.03     20.52 o 
   5  11  13        3.70        6.41     16.67 o 
   6  11  13        1.28       10.43     20.78 o 
   7  11  13       79.71       84.48     33.43 o 
   0  12  13      173.48      163.40     44.55 o 
   1  12  13        5.97       10.94     21.72 o 
   2  12  13       55.16       73.87     31.89 o 
   3  12  13        0.87        7.70     21.72 o 
   4  12  13       48.48       55.23     28.30 o 
   6  12  13        0.53        2.91     20.52 o 
  -4 -10  14      155.03      167.50     45.49 o 
  -5  -9  14       40.65       32.59     18.88 o 
  -4  -9  14        7.91        7.10     15.15 o 
  -3  -9  14       55.10       57.47     20.24 o 
  -2  -9  14        7.91        1.54     18.13 o 
  -1  -9  14        1.48       -6.33     16.42 o 
   0  -9  14       28.29       28.04     24.37 o 
   1  -9  14       38.12       50.53     28.13 o 
   2  -9  14      166.63      204.01     42.15 o 
   3  -9  14       82.66       91.83     34.89 o 
   4  -9  14        2.60       21.46     25.22 o 
   5  -9  14      146.39      133.13     40.36 o 
  -7  -8  14        8.39        1.45     19.24 o 
  -6  -8  14       87.86       58.54     20.89 o 
  -5  -8  14        0.80        4.44     14.54 o 
  -4  -8  14      903.72      858.86     52.72 o 
  -3  -8  14        0.34       -0.74     12.28 o 
  -2  -8  14        5.20        7.35     17.19 o 
  -1  -8  14        5.71        0.34     17.10 o 
   0  -8  14       23.27       21.03     21.63 o 
   1  -8  14      275.84      315.25     47.28 o 
   2  -8  14       19.16       -0.09     18.21 o 
   3  -8  14      413.35      468.04     57.29 o 
   4  -8  14        1.38        6.41     20.52 o 
   5  -8  14       15.34       15.48     21.38 o 
   6  -8  14        0.13       10.86     21.03 o 
   7  -8  14       62.44       82.00     35.14 o 
  -7  -7  14        0.10       -9.83     20.18 o 
  -6  -7  14      437.58      411.56     38.59 o 
  -5  -7  14       55.66       52.16     17.60 o 
  -4  -7  14       71.82       60.90     18.03 o 
  -3  -7  14      121.56      140.99     22.95 o 
  -2  -7  14      636.90      615.55     41.26 o 
  -1  -7  14       15.62       14.71     18.55 o 
   0  -7  14      168.58      186.05     36.34 o 
   1  -7  14        0.63       -3.93     13.17 o 
   2  -7  14      198.73      202.47     37.36 o 
   3  -7  14        3.04        3.16     15.65 o 
   4  -7  14       13.72        9.92     16.25 o 
   5  -7  14      248.56      291.91     48.22 o 
   6  -7  14        0.46        8.95     14.44 o 
   7  -7  14       76.63       62.97     21.32 o 
   8  -7  14       13.69       15.80     17.26 o 
  -8  -6  14       83.94       83.37     35.40 o 
  -7  -6  14       86.64       85.67     32.32 o 
  -6  -6  14       92.85      122.53     29.28 o 
  -5  -6  14       14.74       14.49     13.27 o 
  -4  -6  14      111.62      133.68     22.19 o 
  -3  -6  14       11.09       15.76     12.38 o 
  -2  -6  14      425.59      436.05     33.28 o 
  -1  -6  14      424.84      430.93     48.91 o 
   0  -6  14      375.57      288.14     40.61 o 
   1  -6  14      378.41      433.93     49.25 o 
   2  -6  14        1.24       -5.30     12.74 o 
   3  -6  14      126.35      101.19     20.40 o 
   4  -6  14       46.93       51.27     17.05 o 
   5  -6  14        3.57       -0.21     10.85 o 
   6  -6  14       12.23       12.17     13.35 o 
   7  -6  14       29.80       19.39     15.47 o 
   8  -6  14        9.68       18.00     16.34 o 
   9  -6  14       14.59       22.83     28.56 o 
  -9  -5  14        5.64      -10.00     18.64 o 
  -8  -5  14        2.11       -6.16     17.44 o 
  -7  -5  14        5.93       -5.04     18.13 o 
  -6  -5  14        1.61       -1.88     16.33 o 
  -5  -5  14      202.94      238.05     27.18 o 
  -4  -5  14      265.24      292.52     28.48 o 
  -3  -5  14      106.42      111.78     19.44 o 
  -2  -5  14       33.08       30.14     12.86 o 
  -1  -5  14      250.26      273.24     25.15 o 
   0  -5  14       59.48       34.71     18.21 o 
   1  -5  14      327.17      322.90     27.81 o 
   2  -5  14      267.16      244.24     24.93 o 
   3  -5  14      205.87      213.97     59.17 o 
   4  -5  14      146.40      149.44     22.58 o 
   5  -5  14      598.59      593.30     80.29 o 
   6  -5  14       64.96       42.74     17.07 o 
   7  -5  14       34.72       29.44     15.81 o 
   8  -5  14       31.83       36.98     18.86 o 
   9  -5  14       35.52       33.01     18.16 o 
  10  -5  14       26.41       47.97     31.12 o 
  -9  -4  14       96.27       99.78     37.96 o 
  -8  -4  14        2.92        0.00     21.46 o 
  -7  -4  14       10.61       -4.10     15.99 o 
  -5  -4  14        4.73       -5.30     10.94 o 
  -4  -4  14      314.45      334.50     28.81 o 
  -3  -4  14       12.58       22.51     10.76 o 
  -2  -4  14        2.18        2.81      6.47 o 
  -1  -4  14       86.40       80.06     13.10 o 
   0  -4  14       19.76       22.23     10.70 o 
   1  -4  14      283.30      292.42     25.19 o 
   2  -4  14       19.40       34.26     12.25 o 
   3  -4  14      469.97      485.64     34.41 o 
   4  -4  14      231.60      250.64     25.44 o 
   5  -4  14       27.31       34.77     14.50 o 
   6  -4  14      515.74      558.57     39.36 o 
   7  -4  14      647.00      714.14     71.91 o 
   8  -4  14        5.50        8.46     12.91 o 
   9  -4  14      230.13      257.83     31.79 o 
  10  -4  14       41.19       33.22     18.01 o 
  -9  -3  14       76.85       57.71     28.56 o 
  -8  -3  14      178.58      192.12     38.56 o 
  -7  -3  14      128.62      116.11     34.03 o 
  -6  -3  14       36.08       43.61     23.17 o 
  -5  -3  14       83.13       92.69     27.28 o 
  -4  -3  14       11.00       14.31      8.66 o 
  -3  -3  14      216.58      231.92     21.27 o 
  -2  -3  14      211.25      224.54     21.72 o 
  -1  -3  14        9.91        9.99      6.94 o 
   0  -3  14        4.93       -4.40      5.71 o 
   1  -3  14      728.20      688.88     36.51 o 
   2  -3  14      462.57      455.33     30.60 o 
   3  -3  14       50.22       29.97     11.32 o 
   4  -3  14       22.29       26.36     12.10 o 
   5  -3  14      216.16      251.37     28.26 o 
   6  -3  14      296.08      344.68     30.76 o 
   7  -3  14      234.49      248.60     32.36 o 
   8  -3  14      946.91     1005.22     96.15 o 
   9  -3  14      409.28      493.06     41.11 o 
  10  -3  14      219.60      250.33     33.89 o 
  11  -3  14       19.08       37.45     29.50 o 
  -9  -2  14       44.67       37.62     25.74 o 
  -8  -2  14        1.48       -0.60     17.53 o 
  -7  -2  14      412.23      407.25     50.79 o 
  -6  -2  14       26.72       28.59     16.20 o 
  -5  -2  14      118.68      138.22     21.18 o 
  -4  -2  14       53.70       54.75     15.00 o 
  -3  -2  14      170.88      207.30     23.29 o 
  -2  -2  14      464.81      442.96     40.25 o 
  -1  -2  14     1329.93     1262.07     50.62 o 
   0  -2  14      189.39      204.67     21.00 o 
   1  -2  14      270.96      293.05     23.95 o 
   2  -2  14      735.08      651.93     52.63 o 
   3  -2  14      154.07      149.33     19.49 o 
   4  -2  14      274.57      311.88     65.58 o 
   5  -2  14      189.95      167.68     21.73 o 
   6  -2  14      467.56      475.40     40.02 o 
   7  -2  14        8.84        4.16      9.45 o 
   8  -2  14      254.42      243.50     31.98 o 
   9  -2  14       18.64        2.44     13.18 o 
  10  -2  14       67.22       75.98     22.09 o 
  11  -2  14      125.90      132.58     28.34 o 
  -9  -1  14       92.44       61.13     29.67 o 
  -8  -1  14       22.30       16.53     13.54 o 
  -7  -1  14       20.05        9.69     11.83 o 
  -6  -1  14      115.80      111.55     21.04 o 
  -5  -1  14      541.99      546.47     86.06 o 
  -4  -1  14      461.02      485.15     61.99 o 
  -3  -1  14     1223.15     1207.42     73.49 o 
  -2  -1  14       24.46        9.71      6.62 o 
  -1  -1  14     1292.33     1327.39     78.42 o 
   0  -1  14     1205.70     1131.30     51.83 o 
   1  -1  14      588.12      641.99     36.77 o 
   2  -1  14       49.14       43.64     13.47 o 
   3  -1  14      154.51      157.41     19.21 o 
   4  -1  14        7.72        8.21      8.91 o 
   5  -1  14      772.39      749.89     40.59 o 
   6  -1  14      132.98      128.51     19.36 o 
   7  -1  14       12.12       14.72     11.22 o 
   8  -1  14       94.16      117.68     27.96 o 
   9  -1  14        1.71        4.38     11.92 o 
  10  -1  14        2.79        2.19     13.30 o 
  11  -1  14       14.98       35.12     18.28 o 
  12  -1  14       24.28       36.17     28.13 o 
  -9   0  14       20.10       17.10     15.80 o 
  -8   0  14        5.55       -1.60     10.70 o 
  -7   0  14        0.45       -4.51      9.79 o 
  -6   0  14      116.81      107.95     19.38 o 
  -5   0  14       48.57       36.59     13.63 o 
  -4   0  14       72.72       88.64     17.17 o 
  -3   0  14      355.56      347.37     35.74 o 
  -2   0  14      177.80      182.50     15.25 o 
  -1   0  14       18.21       11.26      6.57 o 
   0   0  14      286.07      277.01     20.92 o 
   1   0  14      131.52      140.20     16.95 o 
   2   0  14      567.19      579.11     32.07 o 
   3   0  14      441.67      489.94     30.50 o 
   4   0  14     2248.62     2133.60     63.90 o 
   5   0  14       64.27       76.46     18.25 o 
   6   0  14     1444.95     1435.01     81.31 o 
   7   0  14       20.84       19.06     11.57 o 
   8   0  14        0.48        5.58     10.39 o 
   9   0  14       13.63       20.84     13.40 o 
  10   0  14      101.91      100.78     23.37 o 
  11   0  14       34.76       41.91     19.28 o 
  12   0  14      130.33      159.04     44.89 o 
 -10   1  14        9.61       -6.58     22.83 o 
  -9   1  14       89.62      105.62     25.08 o 
  -8   1  14        0.42        8.10     13.12 o 
  -7   1  14       10.71        6.13     11.53 o 
  -6   1  14        9.00        5.92     11.60 o 
  -5   1  14      272.12      310.00     38.60 o 
  -4   1  14       79.41       67.06     16.07 o 
  -3   1  14      570.40      591.55     76.05 o 
  -2   1  14       20.83       25.62     10.25 o 
  -1   1  14        1.61       -2.07      4.71 o 
   0   1  14       63.93       65.02     10.21 o 
   1   1  14      105.88       99.52     18.24 o 
   2   1  14     2473.03     2463.61     63.75 o 
   3   1  14       21.78       16.03      9.88 o 
   4   1  14     2089.76     1966.69     60.90 o 
   5   1  14      259.22      218.63     38.09 o 
   6   1  14      819.60      735.82     40.69 o 
   7   1  14        1.85        6.81      9.75 o 
   8   1  14      377.70      345.52     44.63 o 
   9   1  14        0.06       -1.79     10.51 o 
  10   1  14      138.60      186.86     53.82 o 
  11   1  14       57.21       82.41     22.89 o 
  12   1  14      382.77      449.00     55.11 o 
 -10   2  14        0.29        9.92     23.34 o 
  -9   2  14        0.24        1.13     12.80 o 
  -8   2  14        9.46        0.27     12.06 o 
  -7   2  14      275.54      280.77     30.68 o 
  -6   2  14      126.86      127.53     21.86 o 
  -5   2  14       60.60       57.79     16.18 o 
  -4   2  14      979.23      975.65    165.41 o 
  -3   2  14      432.34      417.93     70.63 o 
  -2   2  14      476.62      452.93     80.20 o 
  -1   2  14      906.63      951.19     65.48 o 
   0   2  14      811.04      789.45     55.18 o 
   1   2  14      730.31      737.01     37.55 o 
   2   2  14      101.20       98.12     14.67 o 
   3   2  14      549.19      583.24     32.62 o 
   4   2  14     1008.56      962.87     42.74 o 
   5   2  14      164.94      146.81     19.23 o 
   6   2  14      720.63      725.56     64.21 o 
   7   2  14      133.71      141.62     28.86 o 
   8   2  14      379.63      374.26     32.13 o 
   9   2  14       94.43       96.97     21.16 o 
  10   2  14      115.79      131.25     25.93 o 
  11   2  14       42.97       48.82     19.32 o 
  12   2  14       23.74       20.75     16.95 o 
  -9   3  14       31.84        7.75     20.09 o 
  -8   3  14       47.39       48.33     18.31 o 
  -7   3  14       22.66       21.57     14.93 o 
  -6   3  14      491.15      458.12     68.53 o 
  -5   3  14       16.11       11.05     10.90 o 
  -4   3  14      267.78      244.76     25.21 o 
  -3   3  14        8.18       11.50      9.92 o 
  -2   3  14     1356.57     1312.59    140.87 o 
  -1   3  14     1299.11     1204.24     97.30 o 
   0   3  14      167.47      169.22     14.41 o 
   1   3  14      942.64      916.23     35.55 o 
   2   3  14        0.77        1.93      6.39 o 
   3   3  14      118.63      119.20     17.07 o 
   4   3  14       11.61       16.70      9.37 o 
   5   3  14      516.95      515.32     32.97 o 
   6   3  14      310.35      315.01     27.62 o 
   7   3  14       12.27       26.84     12.14 o 
   8   3  14        4.07       -1.13      8.36 o 
   9   3  14       63.44       49.96     23.90 o 
  10   3  14       37.26       26.93     15.37 o 
  11   3  14       70.53       71.34     20.80 o 
  12   3  14      104.53      119.63     27.02 o 
  -9   4  14        1.81       -2.80     15.19 o 
  -8   4  14        2.17       -3.91     12.56 o 
  -7   4  14       47.17       41.80     16.25 o 
  -6   4  14       27.60       26.45     14.34 o 
  -5   4  14        9.61       13.46     11.50 o 
  -4   4  14     1046.43      982.48     57.42 o 
  -3   4  14       11.78       19.92     11.18 o 
  -2   4  14      139.27      146.64     19.59 o 
  -1   4  14      348.87      349.78     40.91 o 
   0   4  14     1265.24     1217.91     63.02 o 
   1   4  14      249.10      294.49     18.26 o 
   2   4  14        7.07        6.89      6.10 o 
   3   4  14      355.98      335.95     25.60 o 
   4   4  14      186.52      177.76     20.28 o 
   5   4  14       96.39      108.30     17.03 o 
   6   4  14      684.94      680.08     39.12 o 
   7   4  14       81.29       80.34     18.56 o 
   8   4  14        0.56        5.47      9.96 o 
   9   4  14        8.51       12.88     11.95 o 
  10   4  14        1.30        4.10     11.61 o 
  11   4  14       15.36       16.23     15.26 o 
  12   4  14        2.26        2.82     21.38 o 
  -8   5  14        0.20       -8.00     13.68 o 
  -7   5  14        0.27       -5.11     11.87 o 
  -6   5  14       21.67       39.85     16.61 o 
  -5   5  14       21.45       24.03     13.55 o 
  -4   5  14       33.43       31.10     13.08 o 
  -3   5  14      183.42      194.47     24.35 o 
  -2   5  14      121.41      128.06     18.94 o 
  -1   5  14       83.89       63.14     15.24 o 
   0   5  14      333.97      321.01     40.44 o 
   1   5  14      170.07      179.03     15.40 o 
   2   5  14      445.10      477.94     23.51 o 
   3   5  14       31.29       22.56     10.12 o 
   4   5  14       18.60       16.60     10.22 o 
   5   5  14      405.23      379.31     40.66 o 
   6   5  14       10.38       22.68     12.40 o 
   7   5  14      215.91      234.61     25.70 o 
   8   5  14       44.60       41.20     15.14 o 
   9   5  14       79.22       77.59     19.92 o 
  10   5  14        1.28        2.73     12.92 o 
  11   5  14      414.56      417.42     56.86 o 
  -7   6  14      102.93      109.35     25.99 o 
  -6   6  14        2.30        2.00     13.21 o 
  -5   6  14       45.00       40.52     16.26 o 
  -4   6  14      262.78      275.74     31.59 o 
  -3   6  14        2.36        0.28      9.23 o 
  -2   6  14       33.71       34.07     16.29 o 
  -1   6  14        0.91       -0.55      7.91 o 
   0   6  14       41.15       48.01     13.85 o 
   1   6  14      264.20      271.81     24.97 o 
   2   6  14      829.01      812.45     31.52 o 
   3   6  14      454.13      512.33     34.70 o 
   4   6  14       55.77       35.67     12.49 o 
   5   6  14       32.90       29.27     12.11 o 
   6   6  14       18.58       14.04     11.41 o 
   7   6  14      448.35      453.30     35.27 o 
   8   6  14       87.59       85.68     20.44 o 
   9   6  14      931.59      942.58     78.15 o 
  10   6  14       17.61        6.75     18.73 o 
  11   6  14      335.42      360.39     54.12 o 
  -7   7  14        0.93        3.80     15.11 o 
  -6   7  14      571.14      640.91     48.09 o 
  -5   7  14        3.06        3.04     13.02 o 
  -4   7  14       60.50       54.89     18.55 o 
  -3   7  14       17.45       15.53     13.17 o 
  -2   7  14      129.70      111.95     21.45 o 
  -1   7  14       96.61       84.65     18.71 o 
   0   7  14      225.12      253.80     54.04 o 
   1   7  14        5.56        0.26      9.10 o 
   2   7  14      822.72      819.16     32.83 o 
   3   7  14       43.20       45.53     11.49 o 
   4   7  14      254.93      273.27     25.99 o 
   5   7  14       70.23       46.60     21.29 o 
   6   7  14        4.10        4.03      9.97 o 
   7   7  14      561.10      494.29     53.95 o 
   8   7  14      221.63      234.79     41.30 o 
   9   7  14      813.93      847.25     76.10 o 
  10   7  14        0.60        0.17     17.27 o 
  -6   8  14        5.00        5.54     15.63 o 
  -5   8  14        8.38       11.77     15.34 o 
  -4   8  14      278.89      292.57     60.41 o 
  -3   8  14       73.44       61.77     19.91 o 
  -2   8  14      286.10      305.16     31.04 o 
  -1   8  14       38.37       43.60     15.99 o 
   0   8  14      356.49      386.37     46.73 o 
   1   8  14        1.08       -3.67      9.69 o 
   2   8  14       28.55       39.07     13.64 o 
   3   8  14       44.83       41.51     11.50 o 
   4   8  14       80.06       47.97     21.03 o 
   5   8  14       29.85       37.54     20.26 o 
   6   8  14      152.77      167.50     34.46 o 
   7   8  14       48.01       28.90     19.41 o 
   9   8  14        5.36        1.28     19.24 o 
  10   8  14       53.75       20.69     23.34 o 
  -5   9  14        1.36       12.05     16.44 o 
  -4   9  14      227.72      233.85     33.52 o 
  -3   9  14        0.98       -5.29     11.75 o 
  -2   9  14      137.78      151.12     26.36 o 
  -1   9  14        2.21        3.03     12.44 o 
   0   9  14        5.92       -3.14     10.84 o 
   1   9  14       52.30       65.51     18.77 o 
   2   9  14       64.26       75.50     25.82 o 
   3   9  14        4.05        7.35     16.42 o 
   4   9  14       63.74       92.69     28.13 o 
   5   9  14      309.01      320.38     45.23 o 
   6   9  14        5.80       -0.43     15.73 o 
   7   9  14       78.89       74.73     29.33 o 
   8   9  14        1.82       -1.03     16.42 o 
   9   9  14       21.10       16.42     22.32 o 
  -4  10  14       22.36       24.11     18.35 o 
  -3  10  14        0.69      -10.50     19.24 o 
  -2  10  14        0.69        3.78     16.07 o 
  -1  10  14        7.36        4.03     13.66 o 
   0  10  14        2.54       -0.68     15.90 o 
   1  10  14        3.45        8.12     17.36 o 
   2  10  14       63.87       87.30     29.93 o 
   3  10  14      205.82      231.63     39.42 o 
   4  10  14       26.37       30.44     21.89 o 
   5  10  14       56.88       71.74     27.62 o 
   6  10  14      101.44       93.54     31.55 o 
   7  10  14      147.68      162.54     41.98 o 
   8  10  14       19.89       10.35     20.35 o 
  -2  11  14       48.60       42.92     29.41 o 
  -1  11  14        1.54       -1.45     18.38 o 
   0  11  14       59.66       62.76     27.96 o 
   1  11  14        6.53       13.34     18.38 o 
   2  11  14      190.35      240.01     42.07 o 
   3  11  14       23.24       27.79     21.89 o 
   4  11  14      230.37      302.34     46.34 o 
   5  11  14       24.27       28.90     23.60 o 
   6  11  14       22.24        7.78     19.49 o 
   7  11  14        3.36      -10.09     17.61 o 
   0  12  14      122.25      130.90     41.47 o 
   1  12  14       21.36        3.16     21.72 o 
   2  12  14       69.91      104.06     36.51 o 
   3  12  14      104.88      145.44     41.21 o 
   4  12  14       64.22      106.62     38.05 o 
   6  12  14      155.02      115.51     38.82 o 
  -5  -9  15       99.87       88.41     37.71 o 
  -4  -9  15       29.38       13.56     17.19 o 
  -3  -9  15      176.57      150.83     42.49 o 
  -2  -9  15       66.83       50.62     28.56 o 
  -1  -9  15        7.43        4.87     18.90 o 
   0  -9  15      154.83      142.53     40.44 o 
   1  -9  15       57.72       60.36     30.78 o 
   2  -9  15      195.82      184.86     44.55 o 
   3  -9  15      161.62      151.17     42.75 o 
  -6  -8  15       35.15       35.96     18.77 o 
  -5  -8  15       13.62       14.04     16.21 o 
  -4  -8  15        3.49        5.79     13.67 o 
  -3  -8  15       15.13        5.99     18.04 o 
  -2  -8  15       81.44       57.71     27.87 o 
  -1  -8  15      172.35      159.38     37.96 o 
   0  -8  15      176.19      141.85     38.82 o 
   1  -8  15       71.55       84.22     31.81 o 
   2  -8  15      679.18      711.21     71.39 o 
   3  -8  15        0.58        1.62     20.78 o 
   4  -8  15      332.70      310.72     51.47 o 
   5  -8  15       31.51       28.47     25.74 o 
  -7  -7  15      116.29      183.06     40.61 o 
  -6  -7  15        0.59        1.59     13.15 o 
  -5  -7  15       75.51       69.29     37.62 o 
  -4  -7  15      214.32      228.82     29.23 o 
  -3  -7  15        0.87        0.85     11.17 o 
  -2  -7  15        6.00       -1.28     16.76 o 
  -1  -7  15        0.64       -7.78     15.99 o 
   0  -7  15      429.33      436.24     53.35 o 
   1  -7  15       64.25       64.21     26.93 o 
   2  -7  15       72.73       77.47     28.99 o 
   3  -7  15      253.47      302.68     47.20 o 
   4  -7  15       80.62       81.40     31.81 o 
   5  -7  15       12.54       15.56     21.29 o 
   6  -7  15       68.92       66.14     21.68 o 
   7  -7  15       28.27       40.65     20.51 o 
  -8  -6  15       22.43       35.57     27.45 o 
  -7  -6  15       32.87       48.14     29.16 o 
  -6  -6  15      376.53      279.59     46.60 o 
  -5  -6  15       96.29       93.18     21.54 o 
  -4  -6  15        5.40       -0.69     11.31 o 
  -3  -6  15        0.43        5.97     10.56 o 
  -2  -6  15      141.46      155.87     34.12 o 
  -1  -6  15       95.14      121.07     32.75 o 
   0  -6  15       24.23       49.59     23.94 o 
   1  -6  15       20.86       -1.71     13.25 o 
   2  -6  15       19.25       24.37     19.32 o 
   3  -6  15       24.37       16.81     13.00 o 
   4  -6  15       63.50       47.89     17.32 o 
   5  -6  15      127.64      154.80     24.73 o 
   6  -6  15        5.77       -3.43     11.48 o 
   7  -6  15       22.80       21.84     17.38 o 
   8  -6  15       11.29       25.78     17.62 o 
  -8  -5  15       64.24       60.96     32.83 o 
  -7  -5  15        2.73        4.45     20.52 o 
  -6  -5  15       14.50       -8.46     15.05 o 
  -5  -5  15        5.23       10.19     12.02 o 
  -4  -5  15      295.54      285.88     29.07 o 
  -3  -5  15      219.61      221.34     24.91 o 
  -2  -5  15      143.24      121.45     20.58 o 
  -1  -5  15       67.72       71.48     25.31 o 
   0  -5  15      539.26      583.30     54.89 o 
   1  -5  15        8.04        4.57      9.75 o 
   2  -5  15        3.29        3.97      9.61 o 
   3  -5  15       65.01       50.35     16.09 o 
   4  -5  15       63.72       58.59     17.22 o 
   5  -5  15      188.31      170.67     23.99 o 
   6  -5  15      259.57      247.64     29.64 o 
   7  -5  15       84.93       68.25     21.17 o 
   8  -5  15       16.41       20.77     15.71 o 
   9  -5  15      125.89       95.22     26.93 o 
  -9  -4  15       32.23       25.74     27.70 o 
  -8  -4  15       15.60        6.84     21.20 o 
  -7  -4  15       50.31       20.61     22.23 o 
  -5  -4  15       63.70       43.78     21.12 o 
  -4  -4  15      110.04      108.37     20.07 o 
  -3  -4  15       94.20       88.42     17.91 o 
  -2  -4  15      181.39      180.96     21.59 o 
  -1  -4  15       26.74       31.49     12.41 o 
   0  -4  15       46.66       51.25     14.45 o 
   1  -4  15      144.76      146.20     19.96 o 
   2  -4  15     1610.74     1510.68     80.59 o 
   3  -4  15      227.77      258.48     25.88 o 
   4  -4  15      372.88      351.57     30.97 o 
   5  -4  15      282.30      313.95     61.26 o 
   6  -4  15      156.84      140.48     24.68 o 
   7  -4  15      520.21      545.11     44.50 o 
   8  -4  15      177.04      192.27     28.58 o 
   9  -4  15       61.31       57.84     20.92 o 
  10  -4  15       46.22       30.52     28.30 o 
  -9  -3  15        5.10        6.16     22.23 o 
  -8  -3  15       47.09       60.96     29.93 o 
  -7  -3  15      393.73      347.23     48.14 o 
  -6  -3  15        2.00       -1.71     15.22 o 
  -5  -3  15      264.71      215.04     36.00 o 
  -4  -3  15      554.92      593.71     66.99 o 
  -3  -3  15      284.00      275.61     20.53 o 
  -2  -3  15       35.46       37.40      9.98 o 
  -1  -3  15      261.59      224.57     22.19 o 
   0  -3  15      835.23      783.28     39.54 o 
   1  -3  15      725.78      802.88     40.66 o 
   2  -3  15       50.99       35.12     12.03 o 
   3  -3  15     1095.13     1123.73     95.72 o 
   4  -3  15      144.94      119.50     19.95 o 
   5  -3  15      216.66      209.25     24.71 o 
   6  -3  15      130.58      117.44     21.57 o 
   7  -3  15      756.94      794.73     93.37 o 
   8  -3  15      259.53      292.59     62.25 o 
   9  -3  15      721.56      727.14     55.28 o 
  10  -3  15        0.28        0.97     15.35 o 
  -9  -2  15       80.75       85.93     34.97 o 
  -8  -2  15       66.63       39.93     25.74 o 
  -7  -2  15        0.23       -9.92     14.19 o 
  -6  -2  15     1011.27     1125.98    140.27 o 
  -5  -2  15      269.99      237.23     26.59 o 
  -4  -2  15      468.82      503.28     50.92 o 
  -3  -2  15      218.18      222.05     18.50 o 
  -2  -2  15       62.21       69.77     12.52 o 
  -1  -2  15      605.03      615.17     27.66 o 
   0  -2  15       43.93       50.12     13.46 o 
   1  -2  15       29.56       35.49     16.07 o 
   2  -2  15       48.10       47.79     13.39 o 
   3  -2  15       54.01       49.39     14.01 o 
   4  -2  15       19.88       27.66     11.26 o 
   5  -2  15      461.51      407.68     32.32 o 
   6  -2  15      297.54      286.52     28.68 o 
   7  -2  15      191.32      210.66     39.20 o 
   8  -2  15       73.97       64.85     18.69 o 
   9  -2  15      421.24      442.85     40.04 o 
  10  -2  15       80.07       57.40     19.78 o 
  11  -2  15       26.29       36.51     28.47 o 
  -9  -1  15        0.07       -2.57     18.13 o 
  -8  -1  15      192.38      149.54     39.76 o 
  -7  -1  15        3.71        3.04     11.40 o 
  -6  -1  15      142.01      144.69     35.23 o 
  -5  -1  15       24.20       25.63     12.07 o 
  -4  -1  15      299.12      284.77     40.14 o 
  -3  -1  15      208.27      184.26     21.25 o 
  -2  -1  15      558.39      496.76     31.32 o 
  -1  -1  15      600.32      605.67     36.20 o 
   0  -1  15      554.89      571.46     32.56 o 
   1  -1  15      826.51      797.35     38.81 o 
   2  -1  15       80.81       82.77     15.45 o 
   3  -1  15        8.55        6.37      8.26 o 
   4  -1  15        7.12        0.81      7.43 o 
   5  -1  15      161.53      138.73     20.40 o 
   6  -1  15       80.40       90.21     18.87 o 
   7  -1  15       30.21       33.08     13.65 o 
   8  -1  15       61.26       79.90     21.20 o 
   9  -1  15       85.21      119.95     24.46 o 
  10  -1  15        0.52       -0.25     13.10 o 
  11  -1  15       53.25       56.62     21.05 o 
  -9   0  15       85.23      128.23     29.24 o 
  -8   0  15        7.82        2.51     12.45 o 
  -7   0  15      120.70      109.40     38.52 o 
  -6   0  15       21.03       10.52     11.80 o 
  -5   0  15        5.68        1.18      9.49 o 
  -4   0  15      223.08      232.09     36.89 o 
  -3   0  15      522.80      509.78     73.23 o 
  -2   0  15      167.19      168.85     15.07 o 
  -1   0  15      920.25      913.40     39.29 o 
   0   0  15      416.89      402.63     20.87 o 
   1   0  15     1355.54     1323.56    121.11 o 
   2   0  15       10.66       14.73      8.98 o 
   3   0  15       27.00       17.43      9.59 o 
   4   0  15      104.63       94.35     17.19 o 
   5   0  15      548.37      570.54     36.43 o 
   6   0  15        2.19        8.25      9.98 o 
   7   0  15       66.07       78.79     18.57 o 
   8   0  15       66.89       53.94     16.57 o 
   9   0  15        6.74       12.33     12.43 o 
  10   0  15       22.21       20.81     15.39 o 
  11   0  15       42.67       59.46     20.58 o 
 -10   1  15       62.88       71.74     35.65 o 
  -9   1  15       42.91       42.63     19.60 o 
  -8   1  15       77.05       71.37     21.11 o 
  -7   1  15        2.29       -9.29     10.85 o 
  -6   1  15       41.05       41.04     15.28 o 
  -5   1  15       12.83       10.87     10.94 o 
  -4   1  15      313.63      304.11     41.34 o 
  -3   1  15      115.70       98.95     17.93 o 
  -2   1  15      312.20      320.56     64.60 o 
  -1   1  15      410.96      402.36     21.09 o 
   0   1  15       11.80        8.28      6.03 o 
   1   1  15      412.68      452.91     28.64 o 
   2   1  15      124.71      123.05     26.04 o 
   3   1  15     1960.42     1899.89     61.13 o 
   4   1  15       75.39       53.04     18.85 o 
   5   1  15       16.39       18.26     10.77 o 
   6   1  15      624.68      612.96     38.68 o 
   7   1  15      288.22      290.08     28.69 o 
   8   1  15       13.64       10.08     10.82 o 
   9   1  15      339.52      372.10     34.76 o 
  10   1  15        0.26       -1.75     11.30 o 
  11   1  15      248.07      308.79     35.54 o 
  -9   2  15       24.59       34.32     30.44 o 
  -8   2  15       34.34       44.80     18.50 o 
  -7   2  15       46.14       44.30     16.99 o 
  -6   2  15      467.78      448.16     62.97 o 
  -5   2  15        0.66        1.91      9.50 o 
  -4   2  15       87.64       93.97     18.97 o 
  -3   2  15      396.49      383.95     33.30 o 
  -2   2  15      458.42      431.27     52.67 o 
  -1   2  15      299.17      311.06     44.16 o 
   0   2  15       47.13       48.91      9.80 o 
   1   2  15      828.00      803.55     37.30 o 
   2   2  15      486.76      506.06     38.95 o 
   3   2  15        0.33        0.46      7.25 o 
   4   2  15     2326.09     2199.03     66.08 o 
   5   2  15      110.90      121.94     18.29 o 
   6   2  15       52.79       51.07     14.90 o 
   7   2  15      340.72      411.07     33.44 o 
   8   2  15      133.43      128.16     22.39 o 
   9   2  15      324.22      320.01     56.05 o 
  10   2  15       69.54       81.03     21.79 o 
  11   2  15       94.91      103.91     24.64 o 
  -9   3  15        3.29        2.74     15.08 o 
  -8   3  15       99.16       95.31     28.04 o 
  -7   3  15      241.07      277.60     40.31 o 
  -6   3  15      195.60      192.04     26.26 o 
  -5   3  15       81.65       99.68     21.11 o 
  -4   3  15      770.70      762.96    137.70 o 
  -3   3  15        2.47        1.56      8.61 o 
  -2   3  15       72.04       80.54     29.03 o 
  -1   3  15      269.88      272.27     37.96 o 
   0   3  15     1236.04     1214.87     69.68 o 
   1   3  15       10.99        5.74      6.04 o 
   2   3  15      335.01      317.70     24.81 o 
   3   3  15       90.29      103.55     17.37 o 
   4   3  15      180.94      209.12     22.21 o 
   5   3  15        1.04        2.70      8.01 o 
   6   3  15      616.43      574.02     37.21 o 
   7   3  15        4.36        4.70      9.23 o 
   8   3  15       36.08       37.24     14.47 o 
   9   3  15       10.59       -3.30     11.08 o 
  10   3  15       72.09       59.98     19.78 o 
  11   3  15       53.23       55.71     20.46 o 
  12   3  15        8.13       19.67     25.05 o 
  -8   4  15       12.37       17.28     16.95 o 
  -7   4  15       72.85       78.98     21.46 o 
  -6   4  15        0.28       -8.18     10.82 o 
  -5   4  15       82.44       66.54     18.38 o 
  -4   4  15      116.43       86.63     19.32 o 
  -3   4  15      258.40      261.27     26.37 o 
  -2   4  15      590.61      519.71     90.93 o 
  -1   4  15      499.54      516.13     32.39 o 
   0   4  15       10.30        8.18      8.41 o 
   1   4  15      420.63      400.61     21.58 o 
   2   4  15      148.09      124.81     17.62 o 
   3   4  15       36.29       24.30     10.85 o 
   4   4  15       85.22      103.40     17.35 o 
   5   4  15      603.06      560.59     35.32 o 
   6   4  15       80.46       89.63     23.43 o 
   7   4  15      264.08      258.26     27.52 o 
   8   4  15      105.17       86.37     23.13 o 
   9   4  15       16.72       11.08     13.10 o 
  10   4  15       38.32       52.96     18.84 o 
  11   4  15       15.21       11.01     15.63 o 
  12   4  15       80.74       95.93     37.71 o 
  -8   5  15        4.68       20.46     17.40 o 
  -7   5  15       16.53       24.81     16.46 o 
  -6   5  15       18.11       19.05     14.29 o 
  -5   5  15        7.57        7.97     12.51 o 
  -4   5  15       38.29       32.96     14.99 o 
  -3   5  15       47.84       46.07     15.27 o 
  -2   5  15       27.61       38.91     14.40 o 
  -1   5  15        5.76        8.91      9.33 o 
   0   5  15       13.55       12.46      9.28 o 
   1   5  15      205.28      221.40     22.22 o 
   2   5  15      237.46      243.22     23.78 o 
   3   5  15      626.71      594.14     80.37 o 
   4   5  15      125.00      117.08     18.05 o 
   5   5  15        4.03        6.37      9.11 o 
   6   5  15     1426.17     1437.23     57.95 o 
   7   5  15       11.69       11.20     11.73 o 
   8   5  15      373.09      378.66     33.90 o 
   9   5  15       52.82       47.34     17.48 o 
  10   5  15      104.43       92.28     22.51 o 
  11   5  15       49.83       44.20     26.76 o 
  -7   6  15       33.88       26.88     16.93 o 
  -6   6  15      119.06       99.68     25.29 o 
  -5   6  15       16.74       -0.05     12.80 o 
  -4   6  15       89.18       68.15     18.52 o 
  -3   6  15      305.41      322.86     45.10 o 
  -2   6  15      143.03      154.16     22.75 o 
  -1   6  15        3.88        3.73     10.05 o 
   0   6  15        8.21        2.75     10.99 o 
   1   6  15        0.02        7.00      9.87 o 
   2   6  15      791.51      829.61     32.59 o 
   3   6  15       30.98       34.24     12.88 o 
   4   6  15      844.40      917.54     50.75 o 
   5   6  15        0.58        3.58      8.97 o 
   6   6  15      293.70      294.26     27.99 o 
   7   6  15        0.10       -3.17      9.63 o 
   8   6  15      733.01      791.01     47.60 o 
   9   6  15      154.13      122.01     36.94 o 
  10   6  15      194.04      208.37     44.72 o 
  -6   7  15        0.02        2.11     14.08 o 
  -5   7  15      406.31      391.75     57.29 o 
  -4   7  15       24.49       20.25     15.09 o 
  -3   7  15      104.02       79.35     21.09 o 
  -2   7  15        2.28       -0.69     10.12 o 
  -1   7  15      277.55      259.07     27.90 o 
   0   7  15      580.58      592.58     38.03 o 
   1   7  15      150.66      175.60     22.10 o 
   2   7  15       18.42       38.42     13.98 o 
   3   7  15      457.21      466.88     53.05 o 
   4   7  15      250.94      242.99     25.38 o 
   5   7  15        2.06       -2.85      9.32 o 
   6   7  15      349.06      335.53     30.88 o 
   7   7  15       76.36       74.64     28.22 o 
   8   7  15      226.97      259.76     43.69 o 
   9   7  15      182.19      189.73     41.64 o 
  10   7  15      119.73      133.73     41.55 o 
  -6   8  15      188.24      194.78     45.66 o 
  -5   8  15      145.43      167.20     30.45 o 
  -4   8  15        6.07        6.76     13.84 o 
  -3   8  15      153.76      148.56     24.78 o 
  -2   8  15        7.57       15.62     13.47 o 
  -1   8  15      244.35      235.85     27.84 o 
   0   8  15      216.58      203.70     25.71 o 
   1   8  15      458.77      453.32     34.54 o 
   2   8  15        2.95       -2.79      9.78 o 
   3   8  15       16.22       30.61     19.41 o 
   4   8  15        1.70       -7.93      9.45 o 
   5   8  15       28.17       35.48     20.69 o 
   6   8  15       87.11       94.22     31.72 o 
   7   8  15       42.34       45.15     24.62 o 
   8   8  15        1.85        0.09     17.70 o 
   9   8  15        0.38       -4.36     18.38 o 
  -5   9  15       10.86       20.01     26.93 o 
  -4   9  15      126.03      151.34     28.37 o 
  -3   9  15      160.71      133.45     26.59 o 
  -2   9  15      141.38      149.37     28.30 o 
  -1   9  15       30.55       11.04     13.52 o 
   0   9  15      144.97      133.63     44.38 o 
   1   9  15       17.41        7.00     12.18 o 
   2   9  15       64.59       42.07     22.57 o 
   3   9  15        3.49        0.60     14.54 o 
   4   9  15        5.30       19.67     18.30 o 
   5   9  15        0.15        0.86     13.00 o 
   6   9  15      173.50      202.64     39.93 o 
   9   9  15       50.44       74.73     32.92 o 
  -4  10  15        4.92      -13.17     22.32 o 
  -3  10  15      182.76      201.90     31.70 o 
  -2  10  15      121.78      127.94     26.83 o 
  -1  10  15        0.38       -2.47     12.78 o 
   0  10  15        4.34        5.90     17.78 o 
   1  10  15       19.17       16.76     19.32 o 
   2  10  15       33.25       24.62     23.00 o 
   3  10  15       45.56       51.81     24.45 o 
   5  10  15       53.89       39.25     24.80 o 
   6  10  15       37.42       35.91     23.60 o 
   7  10  15      100.76       94.22     34.12 o 
   8  10  15       48.16       31.47     24.88 o 
  -1  11  15      132.86      107.22     38.13 o 
   0  11  15        0.54       -1.80     19.84 o 
   1  11  15       15.52       17.19     21.29 o 
   2  11  15       17.10       15.13     20.44 o 
   3  11  15      226.39      289.85     47.54 o 
   6  11  15       53.49       66.78     30.01 o 
   7  11  15       25.59       48.31     29.07 o 
   1  12  15       94.88       94.05     36.08 o 
   2  12  15       25.49        3.33     21.97 o 
   3  12  15        0.61       -5.30     20.26 o 
  -1  -9  16      214.62      207.34     45.06 o 
   0  -9  16        8.62       18.55     22.40 o 
  -6  -8  16        7.55       12.14     22.23 o 
  -5  -8  16      114.54      126.67     27.24 o 
  -4  -8  16       56.32       69.17     30.01 o 
  -3  -8  16      183.53      235.13     44.63 o 
  -2  -8  16       63.55       44.03     26.33 o 
  -1  -8  16       22.48       48.48     28.56 o 
   0  -8  16       29.09       22.40     23.60 o 
   1  -8  16       93.99       97.30     35.91 o 
   2  -8  16       12.40       16.50     21.97 o 
   3  -8  16      414.60      432.05     58.74 o 
   4  -8  16       21.73       37.11     27.19 o 
  -6  -7  16      274.31      356.63     54.89 o 
  -5  -7  16        1.67       12.95     15.15 o 
  -4  -7  16       39.31       26.69     16.05 o 
  -3  -7  16      110.51       95.08     32.15 o 
  -2  -7  16       97.06       92.34     31.55 o 
  -1  -7  16       48.75       62.50     28.90 o 
   0  -7  16        2.63       12.23     18.64 o 
   1  -7  16      258.24      275.06     45.15 o 
   2  -7  16       28.21       41.98     25.91 o 
   3  -7  16       24.77       12.65     20.78 o 
   4  -7  16      156.23      171.18     39.59 o 
   5  -7  16       12.66       19.67     22.32 o 
   6  -7  16        2.79       12.74     23.00 o 
   7  -7  16       33.93       33.60     26.76 o 
  -7  -6  16      143.82      155.10     43.61 o 
  -6  -6  16       15.02       23.94     22.91 o 
  -5  -6  16      286.05      251.83     30.59 o 
  -4  -6  16        4.63        5.24     12.06 o 
  -3  -6  16        7.95       12.06     17.44 o 
  -2  -6  16       34.99       41.64     24.45 o 
  -1  -6  16       26.34        6.24     16.84 o 
   0  -6  16      363.46      308.15     44.80 o 
   1  -6  16       47.88       48.22     26.08 o 
   2  -6  16        4.46        3.08     16.16 o 
   3  -6  16       20.51        6.50     17.61 o 
   4  -6  16       18.47        7.61     12.82 o 
   5  -6  16        0.93       -0.24     12.45 o 
   6  -6  16       75.05       87.90     23.40 o 
   7  -6  16        3.88       -3.05     14.74 o 
   8  -6  16       81.06       84.99     36.34 o 
  -8  -5  16       52.14       32.75     27.28 o 
  -7  -5  16       25.51       12.91     21.55 o 
  -6  -5  16       19.28       37.54     23.86 o 
  -5  -5  16      127.64      114.74     34.03 o 
  -4  -5  16       20.05       15.43     12.26 o 
  -3  -5  16      191.70      203.47     25.41 o 
  -2  -5  16       13.52       11.03     16.59 o 
  -1  -5  16      226.45      274.81     40.44 o 
   0  -5  16      209.96      221.37     37.11 o 
   1  -5  16      278.33      277.46     42.49 o 
   2  -5  16       11.42        7.61     10.54 o 
   3  -5  16       42.71       32.18     14.25 o 
   4  -5  16       62.50       59.26     17.89 o 
   5  -5  16      165.84      194.16     26.66 o 
   6  -5  16       18.16       19.17     14.21 o 
   7  -5  16      224.04      239.77     32.25 o 
   8  -5  16       22.15        2.91     13.87 o 
   9  -5  16       34.92       49.85     31.04 o 
  -5  -4  16      130.80      121.93     33.35 o 
  -4  -4  16       84.63       66.26     17.77 o 
  -3  -4  16      378.00      350.89     30.22 o 
  -2  -4  16      224.73      244.71     37.11 o 
  -1  -4  16       78.67       74.67     17.02 o 
   0  -4  16      512.01      544.03     35.54 o 
   1  -4  16       89.48       71.25     16.88 o 
   2  -4  16      254.81      300.04     47.07 o 
   3  -4  16     1044.83     1047.09     50.92 o 
   4  -4  16      246.81      230.02     26.33 o 
   5  -4  16      199.05      236.10     55.96 o 
   6  -4  16      336.81      347.70     38.56 o 
   7  -4  16      149.40      161.51     26.24 o 
   8  -4  16        0.66        2.64     13.07 o 
   9  -4  16       24.75       20.37     16.11 o 
  -8  -3  16        2.70        2.14     21.97 o 
  -7  -3  16       37.66       23.00     22.40 o 
  -6  -3  16      141.84      111.41     33.35 o 
  -5  -3  16        4.48        4.10     16.50 o 
  -4  -3  16       28.33       20.52     18.64 o 
  -3  -3  16       28.08       25.89     10.49 o 
  -2  -3  16      220.39      227.03     19.12 o 
  -1  -3  16       21.03       22.75     11.27 o 
   0  -3  16       17.39       11.42      9.50 o 
   1  -3  16       30.04       39.61     13.43 o 
   2  -3  16     1482.27     1454.54     56.97 o 
   3  -3  16        6.82        4.78      9.26 o 
   4  -3  16     1057.70      983.50     57.50 o 
   5  -3  16      172.88      192.69     42.02 o 
   6  -3  16      117.25      101.08     22.18 o 
   7  -3  16        3.33        7.68     12.57 o 
   8  -3  16      223.45      201.95     28.45 o 
   9  -3  16      164.84      197.78     29.89 o 
  10  -3  16       12.81       18.98     24.03 o 
  -9  -2  16       18.08       16.76     25.22 o 
  -8  -2  16       23.07       27.62     24.80 o 
  -7  -2  16       96.41      116.45     35.06 o 
  -6  -2  16        7.70        1.37     16.42 o 
  -5  -2  16      135.54      156.30     23.53 o 
  -4  -2  16      101.10       94.66     19.94 o 
  -3  -2  16        6.71        7.90      7.60 o 
  -2  -2  16      421.40      459.64     25.07 o 
  -1  -2  16      102.00       96.84     18.31 o 
   0  -2  16      107.04      132.83     18.92 o 
   1  -2  16      331.90      321.90     27.59 o 
   2  -2  16        1.47       11.85      9.57 o 
   3  -2  16      451.64      404.86     31.14 o 
   4  -2  16       64.15       54.77     16.38 o 
   5  -2  16        1.80        0.16      9.13 o 
   6  -2  16      524.52      519.65     38.52 o 
   7  -2  16       65.87       61.09     18.71 o 
   8  -2  16      185.57      202.68     28.45 o 
   9  -2  16      176.93      184.15     28.44 o 
  10  -2  16       44.12       29.11     17.91 o 
  -9  -1  16      207.96      241.72     46.60 o 
  -8  -1  16       57.65       39.16     26.25 o 
  -7  -1  16        4.18        3.76     13.63 o 
  -6  -1  16      291.64      294.95     44.42 o 
  -5  -1  16        0.46        0.32      9.90 o 
  -4  -1  16       67.38       73.61     17.16 o 
  -3  -1  16       42.83       44.81     14.91 o 
  -2  -1  16       31.46       40.45     10.66 o 
  -1  -1  16      198.69      194.63     20.26 o 
   0  -1  16      839.77      855.01     66.91 o 
   1  -1  16      322.25      343.36     27.98 o 
   2  -1  16      591.18      517.76     43.44 o 
   3  -1  16       90.67       87.97     18.17 o 
   4  -1  16       46.44       38.51     13.36 o 
   5  -1  16      140.94      136.87     20.49 o 
   6  -1  16      212.51      175.10     24.92 o 
   7  -1  16      145.74      145.11     22.54 o 
   8  -1  16        4.99        5.35     12.56 o 
   9  -1  16       37.57       30.38     16.66 o 
  10  -1  16       45.73       54.48     20.75 o 
  11  -1  16       30.30       31.04     27.28 o 
  -9   0  16        2.71        5.18     15.76 o 
  -8   0  16      151.86      162.86     28.44 o 
  -7   0  16        0.80        3.91     12.88 o 
  -6   0  16        1.62       -3.18      9.64 o 
  -5   0  16        9.39       10.11     11.13 o 
  -4   0  16      368.60      361.58     30.23 o 
  -3   0  16      477.69      492.83     32.95 o 
  -2   0  16      731.03      709.84     70.92 o 
  -1   0  16       11.80       10.19      7.11 o 
   0   0  16      877.89      948.68     42.35 o 
   1   0  16      269.57      261.81     24.50 o 
   2   0  16      950.92      919.15     52.33 o 
   3   0  16      117.01      118.74     18.89 o 
   4   0  16      128.85      140.03     20.03 o 
   5   0  16        3.02        3.58      9.49 o 
   6   0  16     1145.14     1232.55     70.28 o 
   7   0  16        8.85        3.95     10.29 o 
   8   0  16      135.59      153.64     24.54 o 
   9   0  16        0.55        8.82     12.61 o 
  10   0  16        2.71        7.10     13.33 o 
  11   0  16      110.58      170.07     41.04 o 
  -9   1  16      132.72      144.91     30.17 o 
  -8   1  16       14.91       14.61     15.08 o 
  -7   1  16        2.88        5.17     12.55 o 
  -6   1  16        9.82        8.20     12.43 o 
  -5   1  16       76.55       75.13     19.18 o 
  -4   1  16      116.01      135.70     20.88 o 
  -3   1  16      798.69      821.59     42.36 o 
  -2   1  16     1058.58      996.44     93.45 o 
  -1   1  16      258.13      253.01     18.55 o 
   0   1  16      658.35      686.72     54.38 o 
   1   1  16       36.76       49.24     13.17 o 
   2   1  16      285.64      267.24     24.67 o 
   3   1  16       10.79       21.03     10.82 o 
   4   1  16     2831.49     2859.89     79.47 o 
   5   1  16      329.74      321.19     28.62 o 
   6   1  16      705.47      665.72     58.57 o 
   7   1  16      340.73      346.08     67.76 o 
   8   1  16      282.73      332.47     41.51 o 
   9   1  16        4.24        2.48     10.89 o 
  10   1  16       32.15       39.15     17.44 o 
  11   1  16        3.45        8.34     15.49 o 
  -9   2  16       11.88       21.29     26.08 o 
  -8   2  16       61.20       67.86     22.16 o 
  -7   2  16       71.23       54.28     19.72 o 
  -6   2  16        2.68        9.14     14.04 o 
  -5   2  16      109.77      115.48     27.28 o 
  -4   2  16        8.94        7.43     10.43 o 
  -3   2  16       74.87       77.23     17.42 o 
  -2   2  16       33.37       24.42     11.43 o 
  -1   2  16      485.26      418.04     61.69 o 
   0   2  16      416.90      446.86     31.70 o 
   1   2  16       76.30       82.55     20.14 o 
   2   2  16      677.70      627.05     35.61 o 
   3   2  16      854.21      795.75     40.95 o 
   4   2  16      308.80      317.91     39.12 o 
   5   2  16        0.97       -1.78      8.05 o 
   6   2  16      227.06      220.63     25.27 o 
   7   2  16       10.73       16.65     11.66 o 
   8   2  16       55.07       65.22     18.61 o 
   9   2  16      159.65      197.24     28.52 o 
  10   2  16       38.15       54.52     19.43 o 
  11   2  16       59.38       51.74     20.46 o 
  -8   3  16       30.05       36.36     19.97 o 
  -7   3  16       53.55       58.83     19.04 o 
  -6   3  16      451.89      444.48     70.20 o 
  -5   3  16       66.76       62.20     18.56 o 
  -4   3  16      260.70      218.24     25.20 o 
  -3   3  16       49.39       46.40     14.96 o 
  -2   3  16        0.50        2.00      8.43 o 
  -1   3  16       36.91       37.59     12.70 o 
   0   3  16       39.44       16.01     10.25 o 
   1   3  16      575.13      581.10     33.44 o 
   2   3  16      443.79      459.15     30.92 o 
   3   3  16      285.81      253.87     24.24 o 
   4   3  16      132.19      124.71     18.64 o 
   5   3  16       68.07       55.90     15.44 o 
   6   3  16       83.56       98.76     20.16 o 
   7   3  16       12.34        9.33     16.25 o 
   8   3  16       14.72       11.51     11.97 o 
   9   3  16       72.96       46.56     18.32 o 
  10   3  16       46.58       35.96     17.32 o 
  11   3  16      116.43      147.79     29.19 o 
  -8   4  16       68.59       61.27     22.40 o 
  -7   4  16       21.94       18.49     15.10 o 
  -6   4  16       84.20       84.33     21.52 o 
  -5   4  16      152.22      155.55     23.96 o 
  -4   4  16      215.90      212.52     57.63 o 
  -3   4  16        4.08        3.81      9.37 o 
  -2   4  16       15.80       22.28     11.98 o 
  -1   4  16      253.28      262.67     25.10 o 
   0   4  16        1.32       -2.65      8.11 o 
   1   4  16      314.97      341.21     26.52 o 
   2   4  16       25.07       31.80     12.18 o 
   3   4  16       39.66       39.96     13.15 o 
   4   4  16      102.21      102.42     19.02 o 
   5   4  16      183.83      208.76     23.92 o 
   6   4  16      325.34      324.04     29.99 o 
   7   4  16       51.34       56.00     17.31 o 
   8   4  16       13.01        9.61     11.94 o 
   9   4  16       17.10        6.97     13.58 o 
  10   4  16       15.59       21.03     15.46 o 
  11   4  16       53.74       54.78     20.94 o 
  -7   5  16       50.73       60.58     21.89 o 
  -6   5  16        2.94        3.32     13.02 o 
  -5   5  16       34.02       19.73     23.86 o 
  -4   5  16        1.09       -0.04     10.94 o 
  -3   5  16      229.93      252.73     37.71 o 
  -2   5  16      105.19      118.60     19.62 o 
  -1   5  16      285.51      323.57     33.90 o 
   0   5  16      169.34      154.71     20.87 o 
   1   5  16      853.15      850.41     62.67 o 
   2   5  16       29.87       41.67     13.86 o 
   3   5  16      129.35      134.77     24.20 o 
   4   5  16      139.90      151.91     21.37 o 
   5   5  16      294.05      316.24     28.99 o 
   6   5  16       18.19       28.53     13.86 o 
   7   5  16      716.18      745.30     45.45 o 
   8   5  16      118.46      138.46     24.91 o 
   9   5  16       15.50        8.37     13.31 o 
  10   5  16       13.18        9.78     15.68 o 
  -7   6  16      109.45      100.81     36.60 o 
  -6   6  16        5.52        1.27     13.57 o 
  -5   6  16      144.43      137.58     26.96 o 
  -4   6  16        0.60        7.32     11.58 o 
  -3   6  16      185.51      236.50     27.67 o 
  -2   6  16      264.81      228.16     39.55 o 
  -1   6  16      152.35      173.15     23.82 o 
   0   6  16      214.41      202.86     23.60 o 
   1   6  16       66.03       58.22     15.98 o 
   2   6  16       17.07       12.31     14.96 o 
   3   6  16      940.95      983.51     46.44 o 
   4   6  16       20.95       24.58     13.68 o 
   5   6  16      536.40      569.02     38.26 o 
   6   6  16        5.99        4.24     16.29 o 
   7   6  16      189.44      225.85     27.60 o 
   8   6  16        0.23        6.43     12.04 o 
   9   6  16      405.05      347.23     52.07 o 
  10   6  16       66.56       92.26     35.06 o 
  -6   7  16      105.37      102.11     26.98 o 
  -5   7  16      106.48       96.26     24.81 o 
  -4   7  16      173.18      189.41     27.85 o 
  -3   7  16        5.91        4.14     12.76 o 
  -2   7  16        6.35       -3.42     10.91 o 
  -1   7  16       30.23       51.15     15.76 o 
   0   7  16      100.63      128.14     22.64 o 
   1   7  16      383.02      425.91     32.74 o 
   2   7  16        2.97        0.09     14.19 o 
   3   7  16      100.22      116.20     21.08 o 
   4   7  16       79.42       64.49     17.30 o 
   5   7  16      167.44      199.21     25.63 o 
   6   7  16       16.31        7.27     10.53 o 
   7   7  16      306.64      309.35     47.28 o 
   8   7  16       11.71       18.04     21.29 o 
   9   7  16      472.07      491.64     60.88 o 
  10   7  16       57.27       44.72     29.07 o 
  -5   8  16       29.95       36.82     19.77 o 
  -4   8  16       29.36       15.30     17.02 o 
  -3   8  16       40.00       40.06     18.45 o 
  -2   8  16        3.13       13.67     13.35 o 
  -1   8  16        0.09        3.71     11.52 o 
   0   8  16       93.07      112.66     21.73 o 
   1   8  16       87.69       90.46     20.29 o 
   2   8  16       30.47       28.81     21.12 o 
   3   8  16       51.85       63.96     25.05 o 
   4   8  16        0.42        0.74     10.53 o 
   5   8  16        4.17       -5.04     15.13 o 
   6   8  16       23.68       22.57     20.18 o 
   7   8  16      349.64      348.68     49.16 o 
   8   8  16       26.82       29.84     24.28 o 
   9   8  16       24.99       37.79     26.93 o 
  -4   9  16        0.07       14.08     15.80 o 
  -3   9  16        1.30        9.73     15.02 o 
  -2   9  16       72.43       62.84     20.95 o 
  -1   9  16        3.26        2.03     13.66 o 
   0   9  16      177.94      177.97     28.52 o 
   1   9  16      179.95      176.67     25.96 o 
   2   9  16      168.20      177.33     25.33 o 
   5   9  16       74.23       87.64     30.95 o 
   6   9  16        6.27        3.33     18.47 o 
   7   9  16      147.70      171.69     43.26 o 
   8   9  16        0.92       11.88     22.06 o 
  -3  10  16        0.56        5.00     16.96 o 
  -2  10  16       58.45       71.65     27.49 o 
  -1  10  16       49.11       52.83     20.23 o 
   0  10  16      146.37      124.15     36.77 o 
   1  10  16        3.19       15.73     18.81 o 
   2  10  16      301.89      272.58     44.12 o 
  -1  11  16        2.17        5.04     20.95 o 
   0  11  16      119.90      123.04     40.02 o 
   1  11  16      106.32      128.94     39.42 o 
   2  11  16      182.21      200.42     42.32 o 
   6  11  16       58.13       59.51     29.84 o 
   2  12  16      112.87      129.45     41.38 o 
  -4  -8  17       41.28       37.28     26.16 o 
  -3  -8  17       17.75        8.21     21.80 o 
  -2  -8  17      326.75      327.90     52.67 o 
  -1  -8  17       33.55       41.13     27.36 o 
   0  -8  17      244.81      294.04     50.28 o 
   1  -8  17        0.04       -3.08     20.09 o 
   2  -8  17      190.52      206.32     44.12 o 
  -6  -7  17        9.25        0.26     24.28 o 
  -5  -7  17       12.84        8.13     15.82 o 
  -4  -7  17       14.73       14.71     19.67 o 
  -3  -7  17        1.64       -2.22     20.01 o 
  -2  -7  17        5.68       18.04     20.95 o 
  -1  -7  17        6.20        2.22     18.21 o 
   0  -7  17      606.01      560.47     63.19 o 
   1  -7  17        0.90       -2.48     17.19 o 
   2  -7  17      338.67      304.05     49.85 o 
   3  -7  17      269.90      311.32     50.10 o 
   4  -7  17       32.46       51.56     30.01 o 
   5  -7  17       88.74       85.59     35.06 o 
  -6  -6  17      123.69      126.46     38.99 o 
  -5  -6  17        4.48        8.98     21.03 o 
  -4  -6  17      106.85      114.57     33.94 o 
  -3  -6  17       34.33       21.72     21.46 o 
  -2  -6  17        0.95       10.69     16.84 o 
  -1  -6  17        0.92        2.05     16.07 o
[truncated: 71,952 more chars]
